# Supplementary material for: Genetic underpinnings of regional adiposity distribution in African Americans: Assessments from the Jackson Heart Study
Source: PLoS One. 2021 Aug 4;16(8):e0255609. doi: 10.1371/journal.pone.0255609 (PMC8336790; doi:10.1371/journal.pone.0255609)
Supplement: S1 Table — (XLSX) [file pone.0255609.s001.xlsx]

## Sheet: Approach 1
S1 Table: SNPs used for configuration of polygenic risk scores.
Phenotype	RSID	Ref.Study.Pubmed.ID	Ref. Study.P.value	Ref.Study.Sample	REF	ALT	Increasing.Allele	Allele.Count	MAF	Z.Score	Study.P.Value	Effect.Size
% Body Fat Mass	rs10749233	30593698	4e-08	155961	G	C	G	1221	0.24405	-0.6445	0.5193	-0.02402
% Body Fat Mass	rs10838137	30593698	1e-09	155961	A	C	A	2445	0.48863	-0.5309	0.5956	-0.01607
% Body Fat Mass	rs10930502	30593698	2e-09	155961	A	G	A	1451	0.29	-0.3853	0.7001	-0.0127
% Body Fat Mass	rs10968577	30593698	6e-09	155961	C	T	T	859	0.1717	0.2532	0.8001	0.01001
% Body Fat Mass	rs10999439	30593698	1e-10	155961	T	C	T	492	0.09829	-0.8112	0.4173	-0.04184
% Body Fat Mass	rs11205303	30593698	3e-11	155961	T	C	C	605	0.12097	0.3192	0.7496	0.02259
% Body Fat Mass	rs11223600	30593698	2e-09	155961	C	T	C	114	0.02283	-1.4971	0.1345	-0.1886
% Body Fat Mass	rs1128249	30593698	4e-13	155961	G	T	T	1316	0.26307	0.9753	0.3295	0.03398
% Body Fat Mass	rs11515071	30593698	3e-15	155961	C	T	T	337	0.06743	0.7322	0.4641	0.04793
% Body Fat Mass	rs11666808	30593698	1e-13	155961	T	C	T	1289	0.25758	-0.2866	0.7745	-0.01079
% Body Fat Mass	rs11712037	30593698	4e-17	155961	C	G	C	172	0.0344	-0.3995	0.6895	-0.03342
% Body Fat Mass	rs13107325	30593698	4e-10	155961	C	T	T	65	0.01303	1.6021	0.1093	0.2381
% Body Fat Mass	rs13130484	30593698	1e-10	155961	C	T	T	1125	0.22474	0.5152	0.6064	0.01862
% Body Fat Mass	rs13163173	30593698	7e-10	155961	C	A	A	1703	0.34031	0.2529	0.8004	0.008182
% Body Fat Mass	rs13410783	30593698	2e-09	155961	A	G	G	1337	0.26719	0.8051	0.4208	0.02751
% Body Fat Mass	rs142550007	30593698	3e-08	155961	G	A	A	8	0.00158	0.835	0.4038	0.3677
% Body Fat Mass	rs1538482	30593698	3e-10	155961	T	C	T	2421	0.48374	-0.8217	0.4114	-0.02451
% Body Fat Mass	rs1591805	30593698	7e-09	155961	A	G	A	1653	0.33042	-0.0712	0.9432	-0.002373
% Body Fat Mass	rs1800437	30593698	2e-09	155961	G	C	G	757	0.15133	-1.0901	0.2758	-0.06536
% Body Fat Mass	rs1834144	30593698	6e-09	155961	C	A	C	2330	0.46553	-0.5751	0.5653	-0.01733
% Body Fat Mass	rs2069126	28224759	2e-09	9179	A	G	G	1888	0.37734	0.7809	0.435	0.02466
% Body Fat Mass	rs2080090	30593698	5e-09	155961	T	A	A	531	0.10615	0.8471	0.3971	0.04192
% Body Fat Mass	rs2230061	24064335	4e-08	9172	G	A	G	1407	0.28118	-2.3625	0.01823	-0.08028
% Body Fat Mass	rs2274224	30593698	4e-11	155961	G	C	G	2276	0.45489	-2.9697	0.003012	-0.09024
% Body Fat Mass	rs2411453	30593698	1e-16	155961	T	G	T	1218	0.24333	-1.7735	0.07628	-0.06181
% Body Fat Mass	rs2523625	31453325	3e-10	341632	A	G	G	1658	0.33142	0.2924	0.77	0.009658
% Body Fat Mass	rs2820468	31453325	3e-21	341632	A	G	G	418	0.08358	0.0974	0.9224	0.005571
% Body Fat Mass	rs28399271	30593698	3e-10	155961	G	A	G	718	0.14352	-1.4544	0.146	-0.0636
% Body Fat Mass	rs2943652	26833246	2e-10	78525	C	T	C	1962	0.39214	-0.1948	0.8456	-0.006227
% Body Fat Mass	rs2963469	30593698	2e-10	155961	A	T	A	1954	0.39056	-0.379	0.7047	-0.01196
% Body Fat Mass	rs33823	30593698	3e-10	155961	T	C	T	1505	0.30067	-1.2929	0.1962	-0.04299
% Body Fat Mass	rs35682716	30593698	5e-09	155961	C	T	C	1304	0.26066	-0.2783	0.7808	-0.009447
% Body Fat Mass	rs4711961	30593698	7e-09	155961	G	A	A	478	0.09545	0.5555	0.5786	0.02823
% Body Fat Mass	rs4821764	30593698	8e-09	155961	G	A	G	2059	0.41139	-0.7324	0.464	-0.02349
% Body Fat Mass	rs55882426	30593698	1e-08	155961	C	T	T	953	0.19054	1.2615	0.2073	0.0528
% Body Fat Mass	rs59086897	30593698	2e-19	155961	T	A	T	883	0.17646	-0.525	0.5997	-0.02127
% Body Fat Mass	rs59360790	30593698	1e-16	155961	T	C	C	1588	0.31743	0.115	0.9085	0.003719
% Body Fat Mass	rs61888762	30593698	2e-12	155961	C	G	C	1208	0.24146	-0.4598	0.6457	-0.01629
% Body Fat Mass	rs61969510	30593698	2e-09	155961	T	C	C	517	0.10329	0.4143	0.6787	0.02074
% Body Fat Mass	rs62396185	30593698	3e-15	155961	G	C	C	322	0.06435	0.5356	0.5923	0.03547
% Body Fat Mass	rs6545714	30593698	3e-11	155961	G	A	G	1473	0.2944	-1.086	0.2776	-0.03813
% Body Fat Mass	rs6755502	26833246	1e-10	78525	T	C	C	598	0.11955	1.9049	0.05691	0.08975
% Body Fat Mass	rs6847975	30593698	5e-10	155961	G	A	A	1658	0.33126	0.2159	0.829	0.006896
% Body Fat Mass	rs693839	26833246	7e-09	78525	C	A	C	1629	0.32557	-0.5391	0.5899	-0.01712
% Body Fat Mass	rs7282639	30593698	5e-08	155961	G	C	G	706	0.14109	-0.444	0.6571	-0.02269
% Body Fat Mass	rs7339274	30593698	8e-10	155961	C	T	C	924	0.1846	-3.0012	0.002718	-0.1156
% Body Fat Mass	rs75137058	30593698	3e-08	155961	T	C	C	679	0.13577	1.2349	0.217	0.05599
% Body Fat Mass	rs7590658	30593698	3e-10	155961	G	A	A	2060	0.412	0.727	0.4673	0.02272
% Body Fat Mass	rs7845090	30593698	4e-10	155961	G	A	A	2171	0.43395	0.6019	0.5473	0.01812
% Body Fat Mass	rs8031704	30593698	1e-15	155961	C	A	A	2260	0.45172	1.9936	0.04631	0.05998
% Body Fat Mass	rs848457	30593698	1e-09	155961	G	T	G	2040	0.40777	-0.6024	0.547	-0.02207
% Body Fat Mass	rs900399	31453325	2e-09	341632	A	G	A	1314	0.263	-0.7733	0.4394	-0.02645
% Body Fat Mass	rs9320823	30593698	2e-09	155961	T	C	C	1211	0.2421	0.1047	0.9166	0.003719
% Body Fat Mass	rs972283	30593698	5e-10	155961	A	G	A	808	0.16142	-0.1494	0.8812	-0.006682
% Body Fat Mass	rs9818550	30593698	3e-08	155961	T	G	T	1949	0.38951	-0.9322	0.3513	-0.03086
% Body Fat Mass	rs9893756	30593698	4e-10	155961	T	G	T	2080	0.41562	-1.0572	0.2905	-0.0382
% Body Fat Mass	rs9906944	26833246	2e-08	78525	C	T	C	2289	0.45742	-0.1724	0.8631	-0.005496
Body Mass Index	rs1000096	30239722	2e-16	806834	C	T	C	2308	0.46127	-0.5647	0.5723	-0.0151
Body Mass Index	rs1000940	30239722	8e-18	806834	A	G	G	1193	0.23832	2.0236	0.0431	0.06386
Body Mass Index	rs1004807	31669095	3e-14	457822	T	C	T	1623	0.3244	-0.6565	0.5116	-0.01981
Body Mass Index	rs10062657	28892062	4e-25	158284	C	A	C	2003	0.40024	-1.0985	0.2721	-0.03017
Body Mass Index	rs1006893	30239722	2e-09	806834	C	T	C	2260	0.45162	-0.5526	0.5806	-0.01483
Body Mass Index	rs10091344	28892062	8e-09	158284	G	A	G	1392	0.27809	-1.9355	0.05302	-0.05899
Body Mass Index	rs10092723	30239722	1e-11	806834	C	A	C	1627	0.32516	-1.9444	0.05194	-0.05559
Body Mass Index	rs10099330	30239722	3e-12	806834	A	G	G	1347	0.26928	1.3087	0.1907	0.03925
Body Mass Index	rs10116186	30239722	2e-09	806834	A	G	G	1617	0.32312	0.1844	0.8537	0.00531
Body Mass Index	rs10116955	31669095	1e-10	457822	T	A	T	1041	0.20813	-0.3593	0.7194	-0.01168
Body Mass Index	rs10125961	31669095	2e-10	457822	C	T	C	1470	0.29382	-1.0684	0.2854	-0.03192
Body Mass Index	rs10132280	30239722	3e-10	316772	C	A	C	2381	0.47578	-0.4186	0.6755	-0.01145
Body Mass Index	rs10153796	31669095	3e-27	457822	C	T	T	1465	0.29285	0.8869	0.3752	0.02592
Body Mass Index	rs10180960	31669095	4e-28	457822	C	T	T	1337	0.26711	3.0341	0.002433	0.09222
Body Mass Index	rs10185199	31669095	2e-12	457822	G	A	A	1196	0.23901	0.4372	0.662	0.01469
Body Mass Index	rs10185853	31669095	4e-12	457822	A	T	A	2210	0.44167	-0.6598	0.5094	-0.01799
Body Mass Index	rs10191401	31669095	4e-09	457822	C	T	T	2014	0.40243	0.0592	0.9528	0.001608
Body Mass Index	rs10192669	31669095	9e-18	457822	G	T	G	525	0.105	-0.297	0.7665	-0.01267
Body Mass Index	rs10196304	30239722	4e-16	374756	A	C	A	1539	0.30746	-0.6525	0.5141	-0.01877
Body Mass Index	rs10197031	30239722	5e-18	806834	T	C	C	1727	0.3452	0.9875	0.3235	0.02828
Body Mass Index	rs10198345	30239722	1e-09	806834	T	C	T	2286	0.45683	-0.2822	0.7778	-0.00758
Body Mass Index	rs10203386	30239722	1e-78	806834	T	A	A	2011	0.40178	1.354	0.1758	0.0372
Body Mass Index	rs10208700	31669095	1e-14	457822	G	A	G	798	0.15938	-1.6078	0.108	-0.06258
Body Mass Index	rs10248298	30595370	1e-09	458000	C	A	C	1358	0.27143	-1.6999	0.08925	-0.05153
Body Mass Index	rs10261878	23583978	1e-10	39144	A	C	C	2215	0.44268	1.0316	0.3023	0.02813
Body Mass Index	rs10269783	31669095	3e-10	457822	G	A	A	1200	0.23981	2.2362	0.02541	0.07328
Body Mass Index	rs1030015	30239722	1e-10	806834	G	T	G	1180	0.23582	-0.3611	0.718	-0.01133
Body Mass Index	rs1031670	30239722	1e-10	806834	T	C	C	1271	0.2539	1.7467	0.08079	0.05454
Body Mass Index	rs1038088	30239722	1e-12	806834	T	G	G	1979	0.39548	0.533	0.5941	0.01469
Body Mass Index	rs1040102	31669095	3e-11	457822	A	G	G	1586	0.31695	0.8334	0.4047	0.02501
Body Mass Index	rs10402145	30239722	2e-10	806834	G	A	A	2096	0.4188	1.5548	0.1201	0.04186
Body Mass Index	rs10403273	30595370	2e-13	458000	C	G	G	2249	0.44935	1.0347	0.3009	0.02828
Body Mass Index	rs10421341	31669095	3e-10	457822	G	A	G	2106	0.42081	-0.2165	0.8286	-0.005881
Body Mass Index	rs10433609	31669095	1e-10	457822	T	A	T	956	0.19095	-0.415	0.6782	-0.01432
Body Mass Index	rs1043764	31669095	3e-09	457822	C	T	C	2174	0.43448	-1.7197	0.08558	-0.04897
Body Mass Index	rs1045706	29273807	2e-10	526508	T	C	T	738	0.14741	-0.7058	0.4804	-0.02791
Body Mass Index	rs1045861	30239722	3e-09	374756	G	T	T	2220	0.44364	0.6106	0.5415	0.01681
Body Mass Index	rs1048303	30239722	1e-10	806834	C	T	T	2122	0.42414	0.2246	0.8223	0.006095
Body Mass Index	rs10497870	30239722	2e-13	806834	A	G	A	1912	0.3821	-2.0054	0.04501	-0.05474
Body Mass Index	rs10499276	30239722	2e-13	806834	C	T	T	433	0.08647	0.5275	0.5979	0.0251
Body Mass Index	rs10510025	31669095	1e-13	457822	C	T	T	1704	0.34052	0.0538	0.9571	0.001526
Body Mass Index	rs10668	30595370	7e-11	458000	G	T	G	485	0.09697	-0.7025	0.4824	-0.03634
Body Mass Index	rs10733682	30108127	8e-13	334487	A	G	A	1343	0.26836	-1.3136	0.1891	-0.03891
Body Mass Index	rs10754220	28892062	8e-09	158284	G	A	G	568	0.11348	-0.1844	0.8537	-0.007732
Body Mass Index	rs10757826	30239722	5e-09	374756	G	A	G	1798	0.35927	-0.5781	0.5633	-0.01595
Body Mass Index	rs1075901	30239722	4e-13	806834	T	C	C	1441	0.28797	2.3756	0.01758	0.07076
Body Mass Index	rs10760276	31669095	2e-11	457822	A	G	A	723	0.14452	-0.7697	0.4415	-0.02984
Body Mass Index	rs10761785	30239722	3e-16	806834	G	T	T	2149	0.42947	0.8055	0.4206	0.02217
Body Mass Index	rs10763587	31669095	2e-09	457822	C	T	T	2124	0.42455	0.9867	0.3239	0.0278
Body Mass Index	rs10764256	30595370	4e-10	458000	C	T	C	990	0.19777	-1.2662	0.2055	-0.04225
Body Mass Index	rs10783779	30239722	5e-15	806834	T	G	T	1680	0.3357	-0.4574	0.6474	-0.01377
Body Mass Index	rs10792006	30239722	1e-10	806834	T	C	C	1986	0.39693	0.5334	0.5938	0.01481
Body Mass Index	rs10795945	28892062	1e-09	158284	T	C	C	1842	0.36811	0.2262	0.821	0.006671
Body Mass Index	rs10797987	30239722	8e-10	806834	T	C	C	2064	0.41256	0.7521	0.452	0.02064
Body Mass Index	rs10811661	28892062	5e-13	158284	T	C	C	292	0.05826	0.3222	0.7473	0.01848
Body Mass Index	rs10811901	31669095	1e-09	457822	G	A	A	2287	0.45706	1.4916	0.1359	0.04056
Body Mass Index	rs10823893	30239722	2e-10	806834	G	A	G	1641	0.32794	-0.5074	0.6119	-0.01401
Body Mass Index	rs10829163	29273807	2e-12	526508	C	T	T	1167	0.23323	1.3147	0.1887	0.04156
Body Mass Index	rs10840099	28892062	1e-17	158284	T	C	C	2432	0.48592	0.3604	0.7185	0.00969
Body Mass Index	rs10846664	26426971	3e-08	309889	A	G	G	705	0.14083	-1.1119	0.2663	-0.04193
Body Mass Index	rs10850185	30239722	5e-10	806834	C	A	A	1436	0.28693	0.0993	0.9209	0.002895
Body Mass Index	rs10850777	30239722	3e-10	806834	G	A	A	917	0.18333	0.821	0.4117	0.02812
Body Mass Index	rs10858851	31669095	1e-09	457822	C	T	C	544	0.1087	-0.0613	0.9511	-0.002678
Body Mass Index	rs10868215	28892062	1e-08	158284	T	C	T	1909	0.38155	-0.5207	0.6026	-0.01428
Body Mass Index	rs10871589	30239722	1e-15	806834	G	A	G	2434	0.48641	-0.5652	0.572	-0.01565
Body Mass Index	rs10873942	31669095	2e-13	457822	A	G	A	1719	0.34345	-0.1998	0.8416	-0.005703
Body Mass Index	rs10887584	30239722	5e-11	806834	G	A	G	1414	0.28266	-0.7258	0.468	-0.02114
Body Mass Index	rs10892501	31669095	3e-10	457822	G	A	G	2269	0.45346	-1.4499	0.1472	-0.03954
Body Mass Index	rs10892873	30239722	2e-11	806834	G	C	G	1380	0.27582	-1.2181	0.2233	-0.03559
Body Mass Index	rs10913118	26426971	4e-08	309889	A	C	C	685	0.13694	1.2871	0.1982	0.05038
Body Mass Index	rs10920678	30108127	7e-11	334487	G	A	A	2139	0.42739	-0.0007	0.9994	-1.97e-05
Body Mass Index	rs10923724	30575882	5e-08	663598	C	T	C	2076	0.41493	-2.0314	0.0423	-0.05469
Body Mass Index	rs10930502	30239722	3e-13	806834	A	G	A	1443	0.28844	-0.9577	0.3383	-0.02788
Body Mass Index	rs10937094	30239722	4e-10	806834	A	G	A	863	0.17254	-1.6648	0.09607	-0.05875
Body Mass Index	rs10942267	30239722	7e-16	806834	A	G	G	2250	0.44971	0.7439	0.457	0.01964
Body Mass Index	rs10950289	30239722	1e-11	806834	A	G	A	409	0.08172	-1.4919	0.1358	-0.07554
Body Mass Index	rs10954772	30239722	5e-14	806834	T	C	T	2233	0.44615	-1.5097	0.1312	-0.04195
Body Mass Index	rs10969298	31669095	6e-09	457822	T	C	T	1390	0.27776	-1.9044	0.05695	-0.05667
Body Mass Index	rs11001963	30239722	9e-11	806834	C	T	T	2484	0.49639	0.7115	0.4768	0.01951
Body Mass Index	rs11022717	31669095	2e-10	457822	A	C	C	1185	0.23688	1.0702	0.2846	0.03531
Body Mass Index	rs11038428	30239722	2e-13	434794	G	T	G	1329	0.26565	-0.4165	0.6771	-0.01267
Body Mass Index	rs11044463	30595370	2e-11	458000	A	G	A	1086	0.2171	-0.5997	0.5488	-0.02013
Body Mass Index	rs11047132	30239722	2e-13	806834	T	G	G	242	0.04846	0.7837	0.4333	0.05074
Body Mass Index	rs1105223	29273807	4e-10	526508	T	C	T	1753	0.35025	-2.4772	0.01329	-0.07315
Body Mass Index	rs11056875	31669095	2e-10	457822	T	C	T	1500	0.29982	-0.2862	0.7748	-0.008348
Body Mass Index	rs1106090	31669095	8e-11	457822	G	A	A	2428	0.48522	0.3325	0.7395	0.008998
Body Mass Index	rs11065987	30108127	4e-09	334487	A	G	A	314	0.06278	-0.9458	0.3443	-0.06613
Body Mass Index	rs1106761	30239722	2e-11	806834	G	A	A	614	0.12272	1.5937	0.1111	0.06599
Body Mass Index	rs1106908	30239722	8e-23	806834	G	A	G	1357	0.27113	-0.0706	0.9437	-0.00217
Body Mass Index	rs11075489	30239722	1e-11	806834	C	T	C	928	0.18555	-0.9628	0.3357	-0.03222
Body Mass Index	rs11081818	30108127	1e-15	334487	G	A	A	1693	0.33832	1.3812	0.1673	0.03922
Body Mass Index	rs11082500	31669095	2e-09	457822	T	C	T	1855	0.3708	-1.3326	0.1828	-0.03676
Body Mass Index	rs11084553	30595370	1e-18	458000	A	G	A	118	0.02363	-2.3148	0.02069	-0.2056
Body Mass Index	rs11105839	30239722	1e-11	806834	T	A	T	2463	0.49226	-0.6852	0.4933	-0.01838
Body Mass Index	rs11115160	31669095	5e-09	457822	G	A	G	220	0.04393	-0.4504	0.6524	-0.03165
Body Mass Index	rs11121210	30239722	2e-10	806834	T	C	C	1463	0.29232	1.2188	0.223	0.03501
Body Mass Index	rs111260184	31669095	2e-09	457822	G	A	G	1249	0.24963	-0.435	0.6636	-0.01351
Body Mass Index	rs11126822	30239722	2e-09	806834	G	A	A	1013	0.20243	1.2893	0.1974	0.04289
Body Mass Index	rs11128058	30595370	1e-11	458000	A	C	C	1616	0.32298	1.2438	0.2137	0.03655
Body Mass Index	rs11134512	30595370	2e-09	458000	T	G	G	2077	0.41516	0.4	0.6892	0.01089
Body Mass Index	rs11148421	31669095	3e-20	457822	G	A	G	776	0.15501	-0.609	0.5426	-0.02241
Body Mass Index	rs11150461	30595370	3e-12	458000	C	G	G	1005	0.20076	0.7331	0.4636	0.02542
Body Mass Index	rs11158434	30239722	4e-09	806834	A	G	A	1676	0.33495	-0.8972	0.3697	-0.02608
Body Mass Index	rs11160119	30239722	9e-22	374756	G	A	G	1677	0.33513	-1.2458	0.2129	-0.03531
Body Mass Index	rs111612372	28892062	2e-08	158284	T	C	T	1742	0.34821	-1.6989	0.08943	-0.04752
Body Mass Index	rs11170468	30108127	8e-13	334487	A	C	C	1016	0.20307	1.227	0.2199	0.04262
Body Mass Index	rs11185092	28892062	3e-08	158284	A	G	G	1688	0.33733	1.78	0.07517	0.0569
Body Mass Index	rs11185111	30239722	1e-11	806834	G	A	G	960	0.19194	-0.6319	0.5275	-0.02171
Body Mass Index	rs11189058	30595370	2e-09	458000	G	A	A	1647	0.32912	0.5742	0.5659	0.0164
Body Mass Index	rs11208659	30595370	1e-10	458000	T	C	C	1744	0.34858	0.96	0.3371	0.02741
Body Mass Index	rs11218510	30239722	7e-13	806834	G	A	G	1058	0.2114	-0.5706	0.5683	-0.01891
Body Mass Index	rs112386051	31669095	3e-11	457822	C	T	T	208	0.04164	0.3786	0.705	0.02605
Body Mass Index	rs112566467	31669095	8e-16	457822	C	T	C	253	0.05061	-0.9495	0.3425	-0.06524
Body Mass Index	rs113019802	31669095	5e-13	457822	G	A	G	342	0.06834	-0.2808	0.7789	-0.01516
Body Mass Index	rs113423479	31669095	8e-09	457822	A	G	A	662	0.13238	-0.2108	0.833	-0.008532
Body Mass Index	rs113639185	31669095	1e-09	457822	A	G	G	1091	0.21806	0.5228	0.6012	0.01698
Body Mass Index	rs1144379	30595370	2e-09	458000	A	G	G	1750	0.34963	0.0044	0.9965	0.0001232
Body Mass Index	rs1147199	28892062	1e-09	158284	A	G	G	1012	0.20221	0.7202	0.4715	0.0232
Body Mass Index	rs11525873	30239722	3e-13	806834	T	C	C	917	0.18333	0.1816	0.8559	0.006567
Body Mass Index	rs115472351	28892062	6e-10	158284	G	A	G	1295	0.25874	-0.053	0.9578	-0.002343
Body Mass Index	rs11632106	31669095	2e-11	457822	G	C	G	2424	0.48432	-1.2308	0.2185	-0.03266
Body Mass Index	rs11636611	30239722	9e-10	806834	C	T	T	1487	0.29719	0.7981	0.4249	0.02305
Body Mass Index	rs11638950	30239722	6e-10	806834	C	A	A	1710	0.3417	0.1839	0.8541	0.00525
Body Mass Index	rs11639988	23563607	4e-09	204498	A	G	A	1204	0.24058	-0.0461	0.9633	-0.001417
Body Mass Index	rs11642612	30239722	2e-36	434794	A	C	C	831	0.16609	0.9855	0.3245	0.03551
Body Mass Index	rs11649864	30239722	3e-10	806834	G	A	A	476	0.0952	0.7197	0.4717	0.0355
Body Mass Index	rs11655587	30239722	7e-26	806834	C	T	C	1676	0.33497	-1.1538	0.2487	-0.03205
Body Mass Index	rs11660335	30239722	6e-12	434794	T	C	T	587	0.11728	-0.1154	0.9081	-0.004818
Body Mass Index	rs11670370	31669095	3e-10	457822	C	T	C	1125	0.2249	-0.8371	0.4026	-0.02772
Body Mass Index	rs11671664	24861553	3e-12	86739	G	A	G	642	0.12825	-0.3772	0.706	-0.02126
Body Mass Index	rs11691134	30595370	3e-10	458000	A	G	A	1834	0.36649	-0.5047	0.6138	-0.01427
Body Mass Index	rs11702843	30239722	2e-09	806834	G	A	G	518	0.10353	-0.9645	0.3349	-0.04436
Body Mass Index	rs11710037	31669095	5e-21	457822	C	G	G	1265	0.25286	0.4318	0.6659	0.01319
Body Mass Index	rs11724750	31669095	7e-11	457822	T	C	T	2489	0.49735	-0.1544	0.8773	-0.004134
Body Mass Index	rs11727273	30239722	4e-15	434794	C	T	C	2377	0.47505	-1.9672	0.04926	-0.05235
Body Mass Index	rs11739877	30239722	4e-11	806834	C	T	C	1966	0.39282	-0.305	0.7604	-0.008995
Body Mass Index	rs11751804	31669095	2e-21	457822	A	G	G	652	0.13027	0.5807	0.5615	0.02282
Body Mass Index	rs11760284	31669095	4e-09	457822	C	T	C	1976	0.39491	-0.0312	0.9751	-0.0008256
Body Mass Index	rs11765748	26426971	3e-10	309889	T	A	T	1616	0.32289	-0.3148	0.7529	-0.008849
Body Mass Index	rs11779446	31669095	8e-10	457822	A	G	G	364	0.07278	0.3383	0.7351	0.01839
Body Mass Index	rs11839227	31669095	8e-13	457822	T	C	T	386	0.0772	-0.85	0.3954	-0.04226
Body Mass Index	rs11855017	30595370	6e-10	458000	C	A	C	552	0.11041	-1.4951	0.135	-0.06576
Body Mass Index	rs11856579	30239722	1e-16	806834	G	A	G	1136	0.22709	-0.7808	0.435	-0.0256
Body Mass Index	rs11874040	30239722	2e-11	806834	A	G	A	1116	0.22312	-0.1178	0.9063	-0.003756
Body Mass Index	rs11892043	31669095	3e-24	457822	A	G	G	1183	0.23646	0.0618	0.9507	0.001927
Body Mass Index	rs1190234	31669095	3e-10	457822	G	A	A	1253	0.25041	0.0642	0.9488	0.00211
Body Mass Index	rs11915371	30239722	2e-13	806834	A	C	A	1170	0.23385	-1.0132	0.311	-0.03185
Body Mass Index	rs11923305	30595370	7e-10	458000	A	G	G	1766	0.35296	0.7794	0.4358	0.02224
Body Mass Index	rs11931941	30239722	5e-10	806834	C	A	A	511	0.10216	0.7106	0.4774	0.03291
Body Mass Index	rs11971098	30239722	8e-11	806834	A	G	A	970	0.1939	-1.4222	0.1551	-0.04989
Body Mass Index	rs11973801	31669095	2e-14	457822	A	G	G	1044	0.20854	0.192	0.8478	0.006398
Body Mass Index	rs12016871	26426971	1e-13	309889	C	T	T	272	0.05439	1.1169	0.2641	0.0673
Body Mass Index	rs12022461	30239722	1e-13	806834	G	A	G	215	0.04298	-0.533	0.594	-0.03736
Body Mass Index	rs12031634	30595370	1e-10	458000	G	A	A	333	0.06659	0.9264	0.3543	0.05381
Body Mass Index	rs12033257	30239722	5e-17	434794	A	G	A	1309	0.26155	-1.092	0.2749	-0.03514
Body Mass Index	rs12042959	30239722	3e-10	434794	A	G	G	332	0.06635	3.1441	0.001682	0.1743
Body Mass Index	rs12066944	31669095	2e-13	457822	G	A	A	857	0.17118	0.0604	0.9518	0.002116
Body Mass Index	rs12072739	30239722	2e-13	806834	A	G	A	1064	0.21272	-0.8538	0.3933	-0.02802
Body Mass Index	rs12089815	31669095	7e-09	457822	G	A	A	1327	0.26523	0.5826	0.5602	0.01754
Body Mass Index	rs12098284	30239722	1e-12	806834	C	T	T	1295	0.2588	1.1683	0.2428	0.03563
Body Mass Index	rs12109548	30595370	2e-09	458000	C	T	C	405	0.0809	-1.1595	0.2463	-0.06013
Body Mass Index	rs12120070	31669095	4e-09	457822	A	G	A	1277	0.25518	-0.0571	0.9545	-0.001886
Body Mass Index	rs12130426	31669095	3e-12	457822	T	C	C	747	0.14928	0.7909	0.4291	0.03265
Body Mass Index	rs12147845	30239722	5e-12	806834	C	T	C	495	0.09884	-0.3992	0.6897	-0.01837
Body Mass Index	rs12209887	30239722	2e-11	806834	G	A	A	2320	0.4637	1.0951	0.2736	0.02846
Body Mass Index	rs12222235	30239722	2e-12	806834	C	T	T	1425	0.28475	1.8597	0.06303	0.05449
Body Mass Index	rs12236219	29273807	9e-10	449889	C	T	T	486	0.09706	0.3529	0.7242	0.01623
Body Mass Index	rs12273892	29273807	2e-09	526508	A	T	T	1141	0.22803	0.0059	0.9953	0.0001906
Body Mass Index	rs12282785	30239722	1e-11	806834	C	A	C	2165	0.43274	-1.0205	0.3076	-0.02714
Body Mass Index	rs12286929	30108127	6e-16	334487	A	G	G	2100	0.41966	1.2748	0.2025	0.03385
Body Mass Index	rs12321904	30239722	3e-09	806834	G	T	T	2057	0.41102	0.582	0.5606	0.01552
Body Mass Index	rs12323609	31669095	2e-13	457822	C	G	C	1546	0.30897	-0.7524	0.4519	-0.02175
Body Mass Index	rs12328675	30239722	8e-10	434794	T	C	T	824	0.16468	-1.2611	0.2074	-0.04561
Body Mass Index	rs12330631	30595370	3e-09	458000	C	T	C	345	0.06904	-1.6726	0.09451	-0.09192
Body Mass Index	rs12352785	30108127	6e-13	334487	A	C	A	1073	0.21447	-0.465	0.6419	-0.0148
Body Mass Index	rs12375985	30595370	2e-13	458000	G	A	G	626	0.12508	-0.4121	0.6803	-0.01701
Body Mass Index	rs12376870	30595370	4e-09	458000	G	A	G	326	0.06508	-0.825	0.4094	-0.04646
Body Mass Index	rs12422552	30239722	2e-11	806834	G	C	C	2097	0.41916	0.8023	0.4225	0.02219
Body Mass Index	rs12427047	31669095	2e-13	457822	C	T	T	694	0.13866	0.0488	0.9611	0.001894
Body Mass Index	rs12429545	23563607	4e-09	204498	G	A	A	217	0.04342	0.2803	0.7793	0.0178
Body Mass Index	rs12431682	30239722	2e-10	806834	C	T	C	853	0.17044	-0.7029	0.4822	-0.02454
Body Mass Index	rs12439798	30239722	1e-13	806834	G	T	T	1864	0.37244	0.3528	0.7243	0.009763
Body Mass Index	rs12440086	28892062	3e-08	158284	C	A	A	630	0.12584	0.4227	0.6726	0.01712
Body Mass Index	rs12449219	30239722	1e-10	806834	C	G	C	254	0.05068	-2.2492	0.02457	-0.1402
Body Mass Index	rs12462975	30239722	1e-25	806834	G	A	A	374	0.0748	0.102	0.9188	0.005401
Body Mass Index	rs12463617	31217584	2e-08	49335	A	C	C	1152	0.23018	1.7676	0.07722	0.05727
Body Mass Index	rs12468070	30239722	5e-16	434794	C	T	C	1466	0.29291	-1.3209	0.1866	-0.03854
Body Mass Index	rs12470059	31669095	1e-10	457822	C	A	A	165	0.03306	0.422	0.673	0.03412
Body Mass Index	rs12470698	30239722	2e-09	806834	A	G	A	1823	0.36433	-0.0565	0.9549	-0.001549
Body Mass Index	rs12475496	31669095	2e-22	457822	G	A	A	2491	0.49784	0.1164	0.9074	0.003223
Body Mass Index	rs12476772	30595370	1e-13	458000	C	A	C	2400	0.47964	-0.5496	0.5826	-0.0144
Body Mass Index	rs12477065	31669095	1e-11	457822	C	T	C	1202	0.24017	-0.1887	0.8503	-0.005759
Body Mass Index	rs1248264	31669095	7e-16	457822	G	T	T	650	0.12995	0.3914	0.6955	0.01629
Body Mass Index	rs12488237	30239722	3e-10	806834	T	C	C	69	0.01373	1.0181	0.3087	0.1302
Body Mass Index	rs12503491	31669095	7e-13	457822	T	G	G	968	0.19354	0.8937	0.3716	0.03165
Body Mass Index	rs12513616	31669095	5e-11	457822	C	T	T	385	0.07692	0.6719	0.5017	0.03413
Body Mass Index	rs12518987	31669095	8e-14	457822	A	G	G	1360	0.27179	1.1321	0.2577	0.035
Body Mass Index	rs12546331	30239722	2e-10	806834	C	T	C	1994	0.39856	-2.1072	0.03519	-0.05701
Body Mass Index	rs12551906	30239722	8e-11	806834	G	A	A	338	0.06756	0.0598	0.9523	0.003411
Body Mass Index	rs12564992	30239722	3e-13	434794	A	G	G	113	0.02255	0.0207	0.9835	0.001929
Body Mass Index	rs12566985	28892062	6e-19	158284	G	A	G	1035	0.20682	-1.1261	0.2602	-0.03722
Body Mass Index	rs12569355	31669095	4e-09	457822	A	G	A	1091	0.21798	-1.5821	0.1137	-0.05386
Body Mass Index	rs12578953	31669095	3e-11	457822	T	A	T	912	0.18228	-0.4915	0.6231	-0.01776
Body Mass Index	rs12593036	30239722	2e-15	434794	A	G	A	434	0.08677	-0.0631	0.9497	-0.002979
Body Mass Index	rs12597682	28892062	8e-12	158284	C	A	C	386	0.07715	-0.6425	0.5206	-0.03231
Body Mass Index	rs12628051	30239722	3e-19	806834	T	C	C	1012	0.20214	0.4145	0.6785	0.01354
Body Mass Index	rs1263629	31669095	5e-12	457822	A	G	G	1400	0.27981	0.4654	0.6417	0.01395
Body Mass Index	rs12637791	31669095	5e-14	457822	T	G	T	2321	0.46386	-0.0675	0.9462	-0.001834
Body Mass Index	rs12645001	30239722	5e-10	434794	G	A	G	1244	0.24864	-1.1832	0.2368	-0.03731
Body Mass Index	rs12679528	30595370	4e-11	458000	G	A	G	2375	0.47471	-0.4483	0.6539	-0.01208
Body Mass Index	rs1269175	30239722	8e-10	806834	A	G	A	2051	0.40997	-0.6906	0.4898	-0.01904
Body Mass Index	rs12692596	30239722	1e-12	806834	C	T	T	1216	0.24297	2.1149	0.03452	0.06653
Body Mass Index	rs12705916	30239722	1e-18	806834	C	T	T	2494	0.4985	1.6136	0.1067	0.04386
Body Mass Index	rs12714199	30239722	3e-16	806834	C	T	C	2460	0.49158	-1.0563	0.2909	-0.02878
Body Mass Index	rs12729914	30239722	2e-27	434794	T	C	C	759	0.15168	0.6523	0.5143	0.02407
Body Mass Index	rs12747719	31669095	4e-09	457822	C	T	T	1364	0.27257	0.2057	0.837	0.006539
Body Mass Index	rs1277723	28892062	2e-09	158284	G	A	G	868	0.17337	-0.0898	0.9285	-0.003245
Body Mass Index	rs1285245	30239722	2e-09	806834	G	C	G	2240	0.44764	-0.5487	0.5833	-0.01546
Body Mass Index	rs12868881	30239722	1e-15	806834	T	A	A	593	0.11845	2.2275	0.02599	0.09534
Body Mass Index	rs12899850	30108127	2e-10	334487	C	T	C	743	0.14841	-0.1325	0.8946	-0.00499
Body Mass Index	rs12899905	30239722	6e-10	806834	C	T	T	577	0.11528	0.6451	0.5189	0.02737
Body Mass Index	rs12930239	31669095	6e-11	457822	C	G	G	2151	0.4298	1.0193	0.3082	0.02927
Body Mass Index	rs12931642	31669095	3e-14	457822	G	A	G	536	0.10718	-0.1082	0.9138	-0.00468
Body Mass Index	rs12961799	30108127	3e-09	334487	T	C	C	493	0.0985	0.2221	0.8243	0.01096
Body Mass Index	rs12962523	31669095	6e-19	457822	C	T	C	400	0.07999	-1.3359	0.1817	-0.07061
Body Mass Index	rs12990777	31669095	9e-11	457822	G	A	G	2289	0.45738	-3.1301	0.001764	-0.08507
Body Mass Index	rs13002946	30239722	4e-20	806834	T	A	T	1096	0.219	-0.5265	0.5986	-0.01728
Body Mass Index	rs13033310	30239722	3e-11	806834	G	A	G	1503	0.30042	-2.1979	0.02804	-0.0646
Body Mass Index	rs13062093	30239722	3e-12	806834	T	G	G	2494	0.49836	2.9528	0.003173	0.07775
Body Mass Index	rs13076052	30595370	1e-10	458000	C	G	C	343	0.06847	-0.8589	0.3905	-0.05115
Body Mass Index	rs13078960	30108127	4e-17	334487	T	G	G	264	0.05276	0.4593	0.6461	0.02794
Body Mass Index	rs13082532	31669095	2e-13	457822	G	T	T	252	0.05027	1.0801	0.2802	0.06848
Body Mass Index	rs1308362	28448500	6e-09	161368	A	T	A	295	0.05888	-1.6538	0.09828	-0.09065
Body Mass Index	rs13110266	30239722	4e-14	806834	G	A	G	1124	0.22458	-0.7168	0.4736	-0.02341
Body Mass Index	rs13155259	30239722	2e-10	806834	A	G	G	2416	0.48279	0.4098	0.682	0.01082
Body Mass Index	rs13155750	31669095	1e-09	457822	A	G	G	500	0.09984	0.4915	0.6231	0.0223
Body Mass Index	rs13176429	30595370	1e-14	458000	T	C	T	2192	0.438	-1.3065	0.1915	-0.03541
Body Mass Index	rs13264759	31669095	5e-12	457822	G	C	G	730	0.14581	-0.3185	0.7501	-0.01212
Body Mass Index	rs1327808	30595370	3e-09	458000	A	G	A	2276	0.4549	-1.2801	0.2006	-0.03394
Body Mass Index	rs13297267	31669095	7e-10	457822	T	C	T	537	0.10729	-1.2351	0.2169	-0.05446
Body Mass Index	rs1329733	30239722	3e-12	434794	A	G	A	1853	0.37024	-0.1149	0.9085	-0.003186
Body Mass Index	rs13298062	30239722	2e-09	806834	A	G	A	171	0.03413	-0.1521	0.8792	-0.01125
Body Mass Index	rs1336486	30595370	8e-13	458000	T	G	T	970	0.19389	-2.277	0.02286	-0.0758
Body Mass Index	rs13396415	30239722	5e-11	806834	A	C	A	996	0.19896	-0.1712	0.8641	-0.005849
Body Mass Index	rs13417156	30239722	7e-16	806834	T	C	C	2372	0.47405	0.4708	0.6378	0.01302
Body Mass Index	rs1346841	30239722	3e-13	806834	G	A	G	2186	0.43678	-0.4978	0.6187	-0.01354
Body Mass Index	rs1355459	30239722	1e-09	806834	G	A	A	1791	0.35799	0.5166	0.6055	0.01427
Body Mass Index	rs1361739	30239722	3e-17	374756	A	G	G	1718	0.34332	0.387	0.6988	0.01096
Body Mass Index	rs1363695	30239722	8e-10	806834	C	T	C	737	0.14735	-0.4174	0.6764	-0.01575
Body Mass Index	rs1379828	30595370	6e-12	458000	C	T	T	2493	0.49817	0.2273	0.8202	0.006138
Body Mass Index	rs1394877	30595370	6e-09	458000	A	C	C	1962	0.3921	0.4427	0.658	0.01201
Body Mass Index	rs1396141	30108127	7e-13	334487	C	T	C	693	0.13849	-0.6635	0.5071	-0.02602
Body Mass Index	rs139629585	31669095	3e-09	457822	T	C	T	734	0.14665	-0.1545	0.8772	-0.006053
Body Mass Index	rs1409818	30239722	3e-12	806834	C	T	T	1194	0.23867	1.6367	0.1018	0.05257
Body Mass Index	rs1411431	30239722	1e-18	806834	C	A	A	796	0.15906	1.354	0.1758	0.05015
Body Mass Index	rs1414506	31669095	9e-14	457822	C	T	T	1601	0.31997	1.1407	0.2541	0.03211
Body Mass Index	rs1421085	30593698	1e-38	155961	T	C	C	528	0.10543	3.8699	0.0001112	0.1751
Body Mass Index	rs1426652	30239722	2e-10	806834	G	A	G	799	0.15959	-0.0447	0.9644	-0.001653
Body Mass Index	rs1436344	30239722	1e-17	806834	G	C	C	2471	0.4939	0.0976	0.9222	0.002604
Body Mass Index	rs143665886	28892062	9e-09	158284	T	C	C	1434	0.28648	0.7756	0.438	0.02618
Body Mass Index	rs1437842	30239722	8e-10	806834	G	A	A	1507	0.30115	0.1808	0.8566	0.005257
Body Mass Index	rs1451077	30239722	1e-18	806834	G	A	G	2451	0.48977	-1.2669	0.2053	-0.03323
Body Mass Index	rs1451109	30239722	1e-19	806834	A	G	G	1599	0.31955	0.2052	0.8374	0.005859
Body Mass Index	rs1452075	30239722	3e-12	806834	C	T	T	1144	0.22863	0.9346	0.3501	0.03003
Body Mass Index	rs1460676	30108127	4e-08	334487	T	C	C	1214	0.24262	1.0424	0.2973	0.03234
Body Mass Index	rs1461741	30595370	7e-09	458000	G	A	G	424	0.08477	-0.9348	0.35	-0.04747
Body Mass Index	rs1470545	30239722	6e-18	806834	T	C	T	683	0.13652	-0.2725	0.7853	-0.01097
Body Mass Index	rs1471212	30239722	2e-10	806834	T	A	A	1434	0.28654	0.7982	0.4248	0.02359
Body Mass Index	rs1477887	30239722	9e-13	434794	A	G	G	971	0.19413	0.1065	0.9152	0.003619
Body Mass Index	rs1491905	30239722	4e-18	806834	T	C	T	2078	0.41519	-0.5759	0.5647	-0.01614
Body Mass Index	rs1494858	30595370	9e-09	458000	T	C	T	1333	0.26642	-1.3067	0.1914	-0.04006
Body Mass Index	rs1501673	30239722	3e-31	806834	G	A	A	1073	0.21451	1.0988	0.272	0.03523
Body Mass Index	rs1503526	26426971	1e-08	309889	T	C	C	870	0.17381	0.0766	0.939	0.002744
Body Mass Index	rs1506662	30239722	3e-12	806834	G	A	A	1602	0.32016	0.1773	0.8593	0.005089
Body Mass Index	rs1512065	31669095	9e-11	457822	A	G	G	1188	0.23746	1.5793	0.1144	0.04988
Body Mass Index	rs1518170	28892062	7e-09	158284	T	C	T	2063	0.41221	-1.0716	0.284	-0.02906
Body Mass Index	rs1520194	31669095	4e-13	457822	C	T	C	1865	0.37266	-1.012	0.3116	-0.02869
Body Mass Index	rs1520455	31669095	1e-12	457822	C	T	C	1607	0.32114	-0.3371	0.7361	-0.009984
Body Mass Index	rs1522569	30239722	2e-10	806834	T	G	T	1028	0.20545	-0.7765	0.4375	-0.02554
Body Mass Index	rs1524445	30239722	3e-22	434794	C	T	T	1362	0.27215	0.5389	0.59	0.01615
Body Mass Index	rs1528435	25673413	4e-08	238944	C	T	T	1913	0.38223	0.9573	0.3385	0.02635
Body Mass Index	rs1536053	30239722	8e-11	806834	C	T	C	1028	0.20552	-1.0088	0.3131	-0.03567
Body Mass Index	rs153960	31669095	8e-10	457822	G	A	G	297	0.05932	-2.5098	0.01213	-0.1422
Body Mass Index	rs1554654	30595370	5e-11	458000	C	T	C	1747	0.34905	-1.6418	0.1007	-0.04687
Body Mass Index	rs1559677	28892062	3e-08	158284	A	G	G	1319	0.26365	0.9238	0.3557	0.0278
Body Mass Index	rs1561029	31669095	7e-10	457822	A	C	A	1787	0.35716	-0.6821	0.4953	-0.01899
Body Mass Index	rs1561288	23669352	5e-08	13627	C	T	C	1776	0.35487	-0.4692	0.6389	-0.01299
Body Mass Index	rs1561554	30239722	5e-11	806834	G	C	G	2188	0.43718	-0.5502	0.5822	-0.01499
Body Mass Index	rs1568488	31669095	2e-14	457822	G	C	C	2049	0.40949	1.5772	0.1149	0.04482
Body Mass Index	rs1569979	30239722	3e-24	434794	G	A	A	1273	0.25446	0.4642	0.6426	0.01477
Body Mass Index	rs1580099	30239722	7e-27	806834	C	A	C	1721	0.34393	-0.5585	0.5765	-0.01588
Body Mass Index	rs15818	29273807	9e-12	526508	A	G	G	2341	0.46774	0.1288	0.8975	0.003382
Body Mass Index	rs159029	31669095	4e-10	457822	T	C	T	253	0.05062	-0.6864	0.4925	-0.04301
Body Mass Index	rs1634350	31669095	8e-12	457822	C	A	C	1885	0.37678	-0.4727	0.6365	-0.0135
Body Mass Index	rs165722	30595370	5e-09	458000	C	T	T	2461	0.49172	0.9806	0.3268	0.02658
Body Mass Index	rs1657930	30595370	6e-10	458000	G	A	A	1583	0.31625	0.067	0.9466	0.001945
Body Mass Index	rs1658820	30239722	4e-11	806834	G	T	G	2302	0.46001	-0.919	0.3582	-0.02648
Body Mass Index	rs16839578	30595370	4e-09	458000	C	T	C	1670	0.33377	-0.1415	0.8875	-0.004051
Body Mass Index	rs16850772	31669095	9e-09	457822	T	G	T	2472	0.49409	-0.1597	0.8731	-0.004346
Body Mass Index	rs16851483	30108127	5e-08	334487	G	T	T	107	0.02138	0.567	0.5707	0.06181
Body Mass Index	rs16882001	30239722	3e-09	806834	A	G	G	393	0.07849	0.4913	0.6233	0.02461
Body Mass Index	rs16906845	30239722	1e-11	806834	G	A	G	826	0.16504	-1.1784	0.2387	-0.04305
Body Mass Index	rs16907751	30108127	1e-09	334487	C	T	C	406	0.08121	-0.5018	0.6159	-0.0282
Body Mass Index	rs16916303	30595370	3e-10	458000	A	G	A	1780	0.35566	-0.531	0.5954	-0.01576
Body Mass Index	rs16975921	30239722	1e-11	434794	A	T	T	1977	0.39509	0.3034	0.7616	0.008112
Body Mass Index	rs16978350	30239722	5e-11	806834	G	T	G	1512	0.3022	-1.5003	0.1337	-0.04354
Body Mass Index	rs16978956	28892062	3e-09	158284	A	G	G	2105	0.42071	2.114	0.0346	0.0574
Body Mass Index	rs16996657	30595370	2e-10	458000	T	C	C	1165	0.23274	0.0189	0.9849	0.0006006
Body Mass Index	rs17001561	30239722	2e-10	806834	G	A	G	954	0.19071	-0.1412	0.8877	-0.00477
Body Mass Index	rs17014375	30239722	4e-11	806834	T	G	G	900	0.17995	0.0996	0.9207	0.003485
Body Mass Index	rs17019336	30239722	2e-11	806834	T	A	A	266	0.05321	0.4705	0.638	0.03033
Body Mass Index	rs17023276	31669095	6e-10	457822	T	C	T	385	0.07688	-1.5633	0.1181	-0.07685
Body Mass Index	rs17035437	31669095	4e-12	457822	T	G	T	515	0.10301	-1.1971	0.2314	-0.05205
Body Mass Index	rs17056301	30595370	4e-09	458000	T	C	C	218	0.04359	0.2382	0.8117	0.01571
Body Mass Index	rs17094222	30108127	6e-15	334487	T	C	C	225	0.0449	0.5666	0.571	0.03569
Body Mass Index	rs17105272	30239722	2e-10	806834	C	T	T	1212	0.24229	1.7781	0.07548	0.05537
Body Mass Index	rs17203016	30108127	1e-09	334487	A	G	G	180	0.03593	1.4673	0.1424	0.1119
Body Mass Index	rs1721447	30239722	4e-09	806834	T	G	G	2295	0.45867	0.4459	0.6557	0.01206
Body Mass Index	rs17295394	31669095	2e-17	457822	G	T	G	1386	0.27704	-1.2061	0.2279	-0.03539
Body Mass Index	rs173048	31669095	2e-15	457822	A	C	C	1649	0.32963	0.1245	0.9009	0.003551
Body Mass Index	rs1730851	31669095	1e-09	457822	A	G	A	1652	0.33022	-3.0249	0.002508	-0.08651
Body Mass Index	rs17381664	30108127	3e-15	334487	T	C	C	431	0.08607	0.9253	0.3549	0.04708
Body Mass Index	rs17448885	30239722	5e-09	806834	C	G	C	2166	0.43288	-1.2829	0.1996	-0.03491
Body Mass Index	rs17459015	30239722	6e-18	374756	T	C	C	156	0.03116	0.4528	0.6507	0.0342
Body Mass Index	rs1749167	31669095	2e-09	457822	G	A	A	420	0.08387	0.5953	0.5517	0.02836
Body Mass Index	rs17522122	30108127	8e-12	334487	G	T	T	1534	0.30665	2.1907	0.02855	0.06251
Body Mass Index	rs17525605	31669095	1e-37	457822	G	C	G	525	0.10488	-0.0028	0.9977	-0.0001282
Body Mass Index	rs17574378	30239722	7e-14	806834	T	C	T	1666	0.33293	-0.8308	0.4062	-0.0235
Body Mass Index	rs17609108	30239722	4e-10	806834	T	C	T	253	0.05061	-0.6035	0.5462	-0.03919
Body Mass Index	rs17631394	26426971	3e-11	309889	G	A	G	933	0.18655	-0.761	0.4467	-0.02576
Body Mass Index	rs17720922	30239722	4e-09	806834	C	T	T	614	0.12267	0.9771	0.3286	0.03937
Body Mass Index	rs17724992	26426971	5e-08	309889	A	G	A	524	0.10475	-0.3372	0.736	-0.01529
Body Mass Index	rs17744603	31669095	5e-09	457822	C	G	G	311	0.06217	0.0761	0.9394	0.00437
Body Mass Index	rs17757975	30239722	2e-10	806834	T	C	T	443	0.0885	-1.1658	0.2438	-0.05502
Body Mass Index	rs17795934	28892062	2e-08	158284	T	C	T	512	0.10241	0.1333	0.8939	0.005947
Body Mass Index	rs17819597	31669095	6e-09	457822	G	C	C	410	0.08191	0.6281	0.53	0.03053
Body Mass Index	rs1782508	31669095	3e-10	457822	C	G	C	1683	0.33641	-0.1499	0.8809	-0.004167
Body Mass Index	rs1787267	30239722	8e-10	374756	G	C	C	856	0.17115	0.2748	0.7835	0.00972
Body Mass Index	rs1788820	30108127	4e-12	334487	G	A	G	1393	0.27846	-0.7077	0.4792	-0.02097
Body Mass Index	rs1800437	30593698	6e-45	155961	G	C	G	757	0.15133	-3.3438	0.0008367	-0.1773
Body Mass Index	rs1805123	29273807	5e-15	526508	T	G	T	216	0.04311	-1.3029	0.1927	-0.09116
Body Mass Index	rs1816537	30108127	4e-10	334487	A	C	C	2401	0.47978	0.7437	0.4571	0.01995
Body Mass Index	rs1830074	26426971	1e-08	309889	T	C	C	1080	0.21575	2.4715	0.01351	0.08629
Body Mass Index	rs1840660	30595370	3e-16	458000	G	A	A	503	0.10044	0.5226	0.6013	0.02347
Body Mass Index	rs1852006	30239722	7e-18	806834	G	A	A	1901	0.37988	0.4683	0.6396	0.01272
Body Mass Index	rs185581	30239722	8e-10	434794	A	C	C	357	0.07126	0.181	0.8564	0.009447
Body Mass Index	rs1861100	31669095	1e-09	457822	C	T	C	2072	0.41411	-1.1694	0.2424	-0.03231
Body Mass Index	rs1861151	31669095	3e-10	457822	C	T	T	1565	0.31284	1.4429	0.1492	0.04082
Body Mass Index	rs1861412	30239722	1e-32	434794	G	A	G	2251	0.44975	-0.9511	0.3416	-0.02526
Body Mass Index	rs1865343	31669095	1e-09	457822	A	G	G	1127	0.22525	1.4317	0.1523	0.04556
Body Mass Index	rs1870931	30595370	9e-09	458000	C	G	G	1559	0.31162	0.4414	0.6589	0.01258
Body Mass Index	rs1876359	30239722	3e-14	806834	C	T	T	1579	0.31561	1.4239	0.1546	0.04158
Body Mass Index	rs1877875	30239722	3e-10	806834	C	T	T	1950	0.38964	1.0288	0.3037	0.02823
Body Mass Index	rs1884389	30239722	4e-10	806834	C	T	C	1555	0.31076	-0.7486	0.4542	-0.02127
Body Mass Index	rs1884897	28443625	7e-10	195506	A	G	G	2292	0.45802	0.3956	0.6925	0.01043
Body Mass Index	rs1891215	30239722	7e-11	806834	T	C	C	2388	0.47727	1.549	0.1215	0.045
Body Mass Index	rs1907240	28892062	3e-11	158284	G	A	G	2311	0.46174	-1.5628	0.1182	-0.04186
Body Mass Index	rs1916801	30239722	2e-24	806834	A	T	A	2129	0.42543	-0.7707	0.441	-0.02054
Body Mass Index	rs1927790	30108127	2e-10	334487	T	T	C	2210	0.4417	0.8606	0.3895	0.02295
Body Mass Index	rs1932133	30239722	7e-12	434794	C	A	C	1740	0.3478	-0.2194	0.8264	-0.006103
Body Mass Index	rs1933437	29273807	1e-18	526508	G	A	G	1692	0.3381	-0.8868	0.3752	-0.02509
Body Mass Index	rs1934102	30595370	3e-11	458000	G	A	A	1394	0.27856	1.189	0.2345	0.03545
Body Mass Index	rs194809	30239722	5e-09	806834	G	A	G	454	0.0907	-0.2463	0.8055	-0.01176
Body Mass Index	rs1951455	30239722	6e-15	806834	T	C	T	1256	0.251	-1.0437	0.2967	-0.0325
Body Mass Index	rs1954494	30239722	2e-09	806834	T	C	C	1826	0.36488	0.2623	0.7931	0.007298
Body Mass Index	rs1967772	30239722	9e-20	806834	G	A	G	1115	0.2229	-0.4392	0.6605	-0.01414
Body Mass Index	rs1982441	30239722	2e-11	806834	G	T	G	125	0.02502	-0.6107	0.5415	-0.05402
Body Mass Index	rs198665	30239722	5e-13	434794	C	A	A	2110	0.42172	0.5015	0.6161	0.01392
Body Mass Index	rs1990573	30239722	2e-13	806834	A	G	G	2125	0.42465	0.1862	0.8523	0.005284
Body Mass Index	rs1996120	30239722	4e-24	806834	G	A	A	930	0.18577	0.2063	0.8366	0.00711
Body Mass Index	rs1998710	28448500	4e-08	161368	C	T	T	1593	0.31825	1.3653	0.1723	0.03928
Body Mass Index	rs2012502	30239722	2e-12	806834	C	A	A	2194	0.43837	1.3963	0.1627	0.04003
Body Mass Index	rs2016469	30595370	2e-11	458000	G	A	G	1372	0.2741	-0.6084	0.543	-0.01829
Body Mass Index	rs2033531	31669095	2e-18	457822	T	C	C	1352	0.27026	0.0148	0.9882	0.0004512
Body Mass Index	rs2044469	30239722	1e-13	806834	A	G	G	1340	0.26783	0.3862	0.6994	0.01148
Body Mass Index	rs205262	30108127	8e-13	334487	A	G	G	1855	0.37067	0.578	0.5633	0.01668
Body Mass Index	rs2054117	30595370	4e-09	458000	G	T	G	1527	0.30509	-2.0111	0.0444	-0.0604
Body Mass Index	rs2058527	30239722	2e-09	806834	T	G	G	1336	0.26696	0.4371	0.6621	0.01355
Body Mass Index	rs2063177	30239722	2e-11	806834	G	A	A	996	0.19904	0.3908	0.696	0.01298
Body Mass Index	rs2070203	31669095	9e-19	457822	G	A	A	2303	0.46021	0.9888	0.3228	0.02984
Body Mass Index	rs2072597	30595370	4e-11	458000	A	G	G	2120	0.42367	2.6053	0.009226	0.0726
Body Mass Index	rs2074613	31669095	6e-11	457822	C	T	T	1438	0.28734	0.4429	0.6579	0.01383
Body Mass Index	rs2075171	30108127	1e-08	334487	G	A	G	324	0.06478	-1.2825	0.1998	-0.07191
Body Mass Index	rs2076559	29273807	2e-16	526508	G	A	A	687	0.13738	0.1956	0.845	0.007515
Body Mass Index	rs2076603	30595370	3e-10	458000	G	A	G	2230	0.44571	-0.7469	0.4552	-0.02197
Body Mass Index	rs2081493	30239722	1e-09	806834	G	C	C	1051	0.21011	0.3546	0.7229	0.01185
Body Mass Index	rs2105808	30239722	3e-11	806834	A	C	C	1003	0.2004	1.1429	0.2532	0.03763
Body Mass Index	rs2108635	30595370	3e-13	458000	A	G	G	1238	0.24746	0.3067	0.7591	0.01004
Body Mass Index	rs2116830	21708048	3e-10	10337	G	T	G	290	0.05792	-1.0824	0.2792	-0.06113
Body Mass Index	rs2134858	30239722	6e-12	806834	C	T	C	2358	0.47121	-2.0568	0.03979	-0.05471
Body Mass Index	rs2146595	30595370	9e-09	458000	A	G	G	864	0.17271	0.41	0.6818	0.01514
Body Mass Index	rs2153615	30239722	9e-16	434794	A	G	G	1349	0.26951	0.3417	0.7326	0.011
Body Mass Index	rs215614	30239722	3e-16	806834	G	A	A	2138	0.42722	0.6811	0.4959	0.01807
Body Mass Index	rs2158379	30595370	4e-10	458000	A	G	A	2072	0.41416	-0.5502	0.5822	-0.01492
Body Mass Index	rs2163188	30108127	4e-08	334487	G	C	C	2452	0.48996	0.024	0.9808	0.0006391
Body Mass Index	rs2172131	30595370	6e-13	458000	T	C	C	1559	0.3115	1.7107	0.08724	0.05194
Body Mass Index	rs217669	30239722	6e-16	806834	T	C	C	2123	0.42424	0.5607	0.575	0.01584
Body Mass Index	rs2178899	30239722	5e-23	806834	A	T	T	1415	0.28285	0.0452	0.9639	0.001362
Body Mass Index	rs2183824	30239722	2e-41	806834	C	T	T	1422	0.28411	1.8657	0.06219	0.05501
Body Mass Index	rs2183947	31669095	8e-10	457822	G	A	A	576	0.1152	0.6724	0.5014	0.02847
Body Mass Index	rs2196618	30239722	1e-12	806834	A	G	A	2446	0.48888	-0.243	0.8081	-0.006523
Body Mass Index	rs2199936	31669095	4e-12	457822	A	G	G	653	0.13045	1.2959	0.1951	0.05325
Body Mass Index	rs2206277	30239722	2e-83	374756	A	T	T	711	0.14214	2.0212	0.04335	0.07756
Body Mass Index	rs2228213	29273807	3e-13	526508	G	A	G	459	0.09173	-0.8339	0.4044	-0.03879
Body Mass Index	rs2234458	30595370	2e-21	458000	C	T	T	1731	0.34595	0.4605	0.6452	0.01312
Body Mass Index	rs2237403	30239722	1e-12	806834	C	T	T	1567	0.31306	1.221	0.2222	0.03541
Body Mass Index	rs2240920	28892062	2e-12	158284	C	T	T	1518	0.30338	0.2309	0.8174	0.006753
Body Mass Index	rs2241743	30239722	9e-11	806834	G	A	G	2275	0.45468	-1.2351	0.2169	-0.0328
Body Mass Index	rs2243930	28892062	1e-09	158284	G	A	A	683	0.13647	1.5878	0.1124	0.06185
Body Mass Index	rs2245368	30108127	5e-09	334487	C	T	C	977	0.19534	-0.6288	0.5295	-0.02881
Body Mass Index	rs2246012	30239722	1e-13	806834	T	C	T	640	0.12799	-0.4625	0.6437	-0.0193
Body Mass Index	rs2249498	30595370	5e-10	458000	T	C	C	2024	0.40448	1.0419	0.2975	0.02841
Body Mass Index	rs2271928	26426971	9e-10	309889	G	A	G	2449	0.48946	-1.0123	0.3115	-0.02761
Body Mass Index	rs2275003	31669095	2e-10	457822	A	G	G	1763	0.35231	0.5951	0.5518	0.01682
Body Mass Index	rs2275426	30239722	5e-12	374756	G	A	A	2086	0.41677	0.3728	0.7093	0.01004
Body Mass Index	rs2277598	29273807	2e-15	526508	T	C	C	1548	0.30933	2.1549	0.03125	0.06278
Body Mass Index	rs2281819	30595370	7e-11	458000	T	A	A	841	0.16808	1.3219	0.1863	0.04697
Body Mass Index	rs2293888	31669095	3e-15	457822	C	T	T	1200	0.23974	0.3147	0.753	0.009785
Body Mass Index	rs2297792	29273807	2e-13	526508	T	C	T	2160	0.43172	-0.8426	0.3995	-0.02376
Body Mass Index	rs2299383	30239722	7e-23	806834	C	T	T	1953	0.39036	1.4149	0.1572	0.03743
Body Mass Index	rs2301712	28892062	1e-08	158284	T	G	T	808	0.16155	-0.3183	0.7503	-0.01162
Body Mass Index	rs2307022	31669095	2e-09	457690	A	G	A	1204	0.24065	-0.5796	0.5622	-0.01796
Body Mass Index	rs2307111	29273807	9e-32	526508	T	C	T	721	0.144	-1.5073	0.1318	-0.05993
Body Mass Index	rs2321882	30108127	8e-12	334487	G	C	C	512	0.10229	0.069	0.945	0.003048
Body Mass Index	rs2322622	30239722	5e-09	806834	T	C	T	1397	0.27914	-1.7868	0.07408	-0.05372
Body Mass Index	rs2327129	31669095	1e-09	457822	G	A	G	750	0.14998	-1.2201	0.2225	-0.04663
Body Mass Index	rs2342892	30239722	1e-13	806834	T	G	G	1783	0.35631	0.9016	0.3674	0.02538
Body Mass Index	rs2357760	30239722	2e-16	806834	G	A	A	1374	0.2745	0.9786	0.3278	0.0295
Body Mass Index	rs2378255	31669095	6e-09	457822	T	C	C	1143	0.22851	0.3991	0.6899	0.01276
Body Mass Index	rs2390669	28892062	2e-10	158284	C	A	C	526	0.10515	1.2894	0.1973	0.0576
Body Mass Index	rs2391540	30239722	1e-14	806834	T	A	T	1693	0.33842	-0.4845	0.6281	-0.01372
Body Mass Index	rs2398861	30595370	1e-14	458000	A	G	G	758	0.15153	1.1995	0.2304	0.04744
Body Mass Index	rs2400414	30239722	6e-13	806834	C	T	C	1607	0.3211	-0.962	0.3361	-0.02676
Body Mass Index	rs2425857	30239722	2e-11	806834	A	G	A	1377	0.27511	-0.7906	0.4293	-0.02474
Body Mass Index	rs2434467	30239722	2e-11	806834	T	C	T	2469	0.49335	-1.6801	0.09305	-0.04484
Body Mass Index	rs2447832	30239722	2e-10	806834	C	T	T	1929	0.38542	0.1567	0.8755	0.004205
Body Mass Index	rs2450448	30239722	4e-10	806834	A	T	T	1191	0.23795	0.3856	0.6998	0.01231
Body Mass Index	rs2452141	30239722	7e-11	434794	A	T	T	1257	0.2511	0.0902	0.9281	0.002831
Body Mass Index	rs2470397	30239722	3e-09	806834	T	C	C	1277	0.25525	0.0801	0.9361	0.002498
Body Mass Index	rs247420	31669095	2e-10	457822	T	C	T	2438	0.48716	-0.6032	0.5464	-0.01618
Body Mass Index	rs249293	30239722	3e-11	806834	G	C	G	872	0.17423	-0.9394	0.3476	-0.03259
Body Mass Index	rs2495707	28892062	1e-09	158284	A	G	A	230	0.04599	-1.2724	0.2033	-0.0861
Body Mass Index	rs249612	30239722	5e-13	806834	C	T	T	2111	0.42185	1.4452	0.1485	0.03845
Body Mass Index	rs2528787	30595370	2e-15	458000	C	T	T	757	0.15125	1.4677	0.1423	0.0601
Body Mass Index	rs2555502	31669095	2e-09	457822	C	T	C	1546	0.30891	-1.4138	0.1575	-0.04062
Body Mass Index	rs2574704	28892062	5e-08	158284	T	C	C	1077	0.21524	0.1271	0.8989	0.004191
Body Mass Index	rs2579040	30595370	7e-12	458000	T	A	T	1869	0.37352	-0.15	0.8808	-0.00421
Body Mass Index	rs2583410	30595370	1e-12	458000	A	C	A	854	0.17069	-0.7007	0.4835	-0.02487
Body Mass Index	rs2596902	30239722	2e-10	806834	G	A	A	2301	0.45979	0.5696	0.569	0.0158
Body Mass Index	rs2605603	30239722	2e-10	806834	G	A	A	2197	0.43897	0.2277	0.8199	0.006233
Body Mass Index	rs2606227	31669095	5e-10	457822	T	C	C	1867	0.37316	0.5751	0.5653	0.01634
Body Mass Index	rs2619976	31669095	1e-09	457822	C	T	C	1259	0.25169	-0.5397	0.5894	-0.01772
Body Mass Index	rs2622274	30239722	3e-10	806834	G	T	G	2306	0.46084	-1.383	0.1668	-0.03735
Body Mass Index	rs2635727	31669095	1e-35	457822	T	C	C	1369	0.27359	2.057	0.03977	0.06133
Body Mass Index	rs2649734	26426971	4e-08	309889	G	A	G	1742	0.34814	-0.088	0.9299	-0.002457
Body Mass Index	rs2667360	31669095	4e-11	457822	A	T	T	946	0.18896	0.8778	0.3801	0.03039
Body Mass Index	rs2682406	30239722	5e-13	806834	T	A	A	2151	0.42976	1.737	0.08249	0.04722
Body Mass Index	rs2693686	30239722	6e-11	806834	C	G	G	2231	0.4459	0.2531	0.8002	0.006971
Body Mass Index	rs2715423	30239722	2e-09	806834	G	A	A	508	0.10161	0.7312	0.4647	0.035
Body Mass Index	rs2721965	30239722	4e-21	434794	A	C	A	843	0.16846	-0.2037	0.8386	-0.00749
Body Mass Index	rs2724862	31669095	5e-10	457822	A	G	G	155	0.03104	0.242	0.8088	0.02008
Body Mass Index	rs2726629	30595370	9e-09	458000	T	A	T	1261	0.25195	-1.3455	0.1786	-0.04128
Body Mass Index	rs2754084	30239722	2e-20	434794	A	G	G	2440	0.48753	1.3197	0.187	0.03466
Body Mass Index	rs2759315	30108127	5e-11	334487	C	A	A	652	0.13022	1.6272	0.1038	0.06477
Body Mass Index	rs2777768	30239722	6e-10	806834	A	G	G	1319	0.26358	0.6005	0.5482	0.01798
Body Mass Index	rs280322	31669095	5e-15	457822	T	C	T	297	0.05933	-0.331	0.7407	-0.0193
Body Mass Index	rs2814998	30239722	3e-40	374756	C	T	C	1382	0.27614	-1.6769	0.09366	-0.04938
Body Mass Index	rs2820292	25673412	2e-08	143480	A	C	C	1760	0.35165	0.5987	0.5494	0.01646
Body Mass Index	rs2836754	30108127	7e-11	334487	T	C	C	1756	0.35082	0.4994	0.6175	0.01381
Body Mass Index	rs28404798	31669095	1e-10	457822	C	T	T	2281	0.45582	1.4538	0.1461	0.03908
Body Mass Index	rs28415135	31669095	4e-18	457822	C	G	G	1425	0.28469	1.2583	0.2084	0.03813
Body Mass Index	rs284227	30239722	6e-15	806834	C	T	C	880	0.17586	-0.6693	0.5034	-0.02341
Body Mass Index	rs28447555	30595370	8e-11	458000	C	T	T	187	0.03737	0.4742	0.6354	0.03441
Body Mass Index	rs28465008	31669095	4e-11	457822	C	T	C	672	0.13427	-1.0139	0.3107	-0.03984
Body Mass Index	rs284860	29273807	9e-09	526508	T	C	T	2461	0.49174	-0.4944	0.6211	-0.01303
Body Mass Index	rs28505555	31669095	2e-12	457822	C	A	A	1645	0.32865	0.9076	0.3642	0.02565
Body Mass Index	rs28611065	31669095	1e-13	457822	T	C	T	156	0.03117	-0.0741	0.9409	-0.006113
Body Mass Index	rs28627463	31669095	7e-10	457822	C	T	C	338	0.06754	-1.9906	0.04661	-0.1104
Body Mass Index	rs2862961	30239722	6e-34	434794	G	A	G	1937	0.38716	-0.5134	0.6077	-0.01388
Body Mass Index	rs28642975	31669095	2e-13	457822	G	A	A	1953	0.39022	0.1993	0.842	0.005629
Body Mass Index	rs2866720	31669095	7e-11	457822	C	T	C	2230	0.44566	-0.2805	0.7791	-0.007504
Body Mass Index	rs2868975	28892062	3e-09	158284	G	A	A	994	0.19861	0.0391	0.9688	0.00129
Body Mass Index	rs28705704	31669095	3e-09	457822	G	T	G	1550	0.30982	-0.3666	0.714	-0.0106
Body Mass Index	rs2870710	30239722	9e-13	806834	G	C	G	312	0.06235	-0.2719	0.7857	-0.01522
Body Mass Index	rs2874800	31669095	2e-09	457822	G	A	A	1796	0.35891	0.2003	0.8412	0.005589
Body Mass Index	rs2875762	31669095	4e-11	457822	G	C	G	1970	0.39367	-0.9035	0.3663	-0.02535
Body Mass Index	rs288230	30239722	5e-26	806834	T	C	C	335	0.06696	0.7125	0.4762	0.03959
Body Mass Index	rs2890652	30108127	4e-10	334487	T	C	C	1638	0.32738	1.8895	0.05892	0.05368
Body Mass Index	rs2920503	30595370	3e-11	458000	C	T	C	465	0.09287	-0.3462	0.7292	-0.01597
Body Mass Index	rs2933451	30239722	2e-10	806834	C	A	C	2302	0.45997	-1.1899	0.2342	-0.03224
Body Mass Index	rs2941428	30595370	3e-11	458000	G	A	G	843	0.16841	-1.9332	0.0533	-0.06927
Body Mass Index	rs2954021	30239722	2e-10	806834	A	G	G	1813	0.36223	0.5453	0.5856	0.01483
Body Mass Index	rs2966440	30595370	1e-09	458000	A	G	A	303	0.06047	-0.2648	0.7912	-0.0148
Body Mass Index	rs29938	30239722	4e-20	806834	T	C	C	1125	0.22486	0.6061	0.5445	0.01986
Body Mass Index	rs3003612	30239722	2e-10	434794	C	T	T	1630	0.32568	0.5646	0.5724	0.0168
Body Mass Index	rs3013733	31669095	1e-10	457822	C	T	C	1376	0.27501	-0.5167	0.6054	-0.01556
Body Mass Index	rs3101336	30239722	5e-54	806834	T	C	C	2294	0.45847	0.8006	0.4234	0.02131
Body Mass Index	rs310333	31669095	5e-09	457822	A	C	A	1327	0.26528	-0.7265	0.4676	-0.02211
Body Mass Index	rs3113509	30595370	5e-09	458000	C	T	T	1255	0.25085	0.7822	0.4342	0.02504
Body Mass Index	rs3125326	31669095	3e-09	457822	A	C	C	1875	0.37464	1.0089	0.3131	0.02913
Body Mass Index	rs312750	26426971	3e-08	309889	G	A	A	858	0.17155	0.2317	0.8168	0.008196
Body Mass Index	rs3132947	31453325	9e-15	346393	G	T	G	903	0.18038	-0.2751	0.7833	-0.009672
Body Mass Index	rs3134353	26426971	2e-08	309889	A	T	T	1028	0.20541	1.2934	0.196	0.04318
Body Mass Index	rs317162	31669095	5e-09	457822	T	A	A	606	0.12102	0.9871	0.3237	0.04135
Body Mass Index	rs326845	30239722	3e-11	806834	A	G	G	1985	0.39666	0.0013	0.999	3.579e-05
Body Mass Index	rs33439	26426971	2e-08	309889	C	T	T	1737	0.3471	0.1587	0.8739	0.004397
Body Mass Index	rs340025	30239722	1e-14	806834	T	C	C	981	0.19613	1.4339	0.1517	0.05262
Body Mass Index	rs34142155	31669095	5e-09	457822	C	A	A	103	0.02063	1.4171	0.1565	0.1365
Body Mass Index	rs34234711	31669095	2e-14	457822	G	T	T	973	0.19447	0.8719	0.3833	0.02924
Body Mass Index	rs34277166	30239722	8e-14	806834	G	A	A	1592	0.31814	1.9196	0.055	0.05593
Body Mass Index	rs34417222	30239722	7e-11	374756	C	T	C	564	0.11267	-0.1741	0.8618	-0.007299
Body Mass Index	rs349071	30239722	4e-13	374756	G	A	G	2048	0.40932	-0.8804	0.3787	-0.02351
Body Mass Index	rs349345	31669095	5e-10	457822	A	G	A	977	0.19534	-0.3171	0.7512	-0.01075
Body Mass Index	rs35014268	31669095	9e-11	457822	A	C	A	706	0.14102	-1.5582	0.1193	-0.06104
Body Mass Index	rs35025195	31669095	3e-11	457822	G	A	A	148	0.02951	1.2862	0.1985	0.1012
Body Mass Index	rs35261542	28892062	4e-29	158284	C	A	C	1052	0.2103	-0.2021	0.8399	-0.006579
Body Mass Index	rs35308250	31669095	3e-17	457822	A	C	C	1891	0.37786	0.1848	0.8534	0.005214
Body Mass Index	rs35384579	31669095	1e-13	457822	G	C	G	1547	0.30916	-0.7217	0.4705	-0.0209
Body Mass Index	rs35390852	31669095	9e-09	457822	G	A	G	169	0.03378	-0.1266	0.8993	-0.009273
Body Mass Index	rs35528533	31669095	4e-09	457822	C	T	C	1418	0.2834	-0.0173	0.9862	-0.0005159
Body Mass Index	rs355777	30239722	2e-18	806834	G	C	C	1863	0.37224	0.3939	0.6937	0.01075
Body Mass Index	rs35578035	30595370	7e-09	458000	T	C	C	2215	0.44262	0.1879	0.851	0.005235
Body Mass Index	rs355914	30239722	7e-11	806834	G	C	G	1020	0.20385	-0.9932	0.3207	-0.03313
Body Mass Index	rs35675302	31669095	1e-11	457822	T	C	C	2109	0.42145	0.096	0.9235	0.002624
Body Mass Index	rs35727810	31669095	1e-09	457822	A	G	A	1130	0.22588	-1.7638	0.07787	-0.05687
Body Mass Index	rs35761930	30595370	2e-09	458000	A	T	A	515	0.10292	-1.5115	0.1308	-0.06778
Body Mass Index	rs35809007	31669095	2e-17	457822	G	A	A	1479	0.29549	0.3654	0.7148	0.01109
Body Mass Index	rs35851183	30595370	1e-10	458000	A	G	G	2259	0.45152	0.2963	0.767	0.007973
Body Mass Index	rs35880697	31669095	7e-10	457822	C	T	C	305	0.06102	-1.5971	0.1104	-0.09887
Body Mass Index	rs35914833	30271922	5e-14	772825	T	C	C	2221	0.44394	0.6995	0.4843	0.01907
Body Mass Index	rs359234	31669095	2e-09	457822	C	G	C	683	0.1365	-0.2518	0.8012	-0.009785
Body Mass Index	rs35993073	31669095	4e-12	457822	A	C	C	2292	0.45802	0.1068	0.9149	0.002861
Body Mass Index	rs36007635	30595370	7e-14	458000	G	A	A	343	0.06846	0.7778	0.4368	0.04086
Body Mass Index	rs36061954	30239722	1e-09	806834	C	T	T	1287	0.25728	1.5076	0.1318	0.04642
Body Mass Index	rs365188	30595370	7e-09	458000	T	C	C	1309	0.26153	1.9587	0.05024	0.05822
Body Mass Index	rs3736485	30239722	4e-12	697734	A	G	A	1949	0.38948	-0.7245	0.4688	-0.01958
Body Mass Index	rs3741380	31669095	3e-09	457822	G	A	G	2398	0.47914	-1.1067	0.2685	-0.03089
Body Mass Index	rs3749591	29273807	2e-09	526508	T	G	G	704	0.14073	0.0905	0.9279	0.003587
Body Mass Index	rs3752904	30239722	9e-13	806834	C	T	T	1970	0.39364	1.2336	0.2174	0.03356
Body Mass Index	rs3770799	30239722	1e-10	806834	A	G	G	1711	0.34185	0.1806	0.8567	0.005114
Body Mass Index	rs3772571	31669095	6e-09	457822	A	G	G	718	0.14346	0.2851	0.7756	0.01066
Body Mass Index	rs3774573	30239722	3e-14	806834	T	C	C	1536	0.3069	0.5949	0.5519	0.01748
Body Mass Index	rs3783890	30108127	1e-08	334487	T	C	T	469	0.09381	-1.7064	0.08804	-0.07802
Body Mass Index	rs3810291	30593698	5e-10	155961	G	A	A	1026	0.20507	1.1377	0.2553	0.04624
Body Mass Index	rs3811125	30239722	9e-13	806834	C	T	T	1952	0.39014	0.8104	0.4178	0.02235
Body Mass Index	rs3814120	30239722	1e-12	374756	G	A	A	155	0.0309	0.0537	0.9572	0.004342
Body Mass Index	rs3820071	29273807	9e-10	526508	G	A	G	1286	0.25707	-0.8058	0.4204	-0.02517
Body Mass Index	rs3822683	30239722	1e-10	806834	A	G	G	2028	0.40534	0.3955	0.6925	0.01085
Body Mass Index	rs3826043	31669095	9e-12	457822	C	T	T	2026	0.40492	2.1611	0.03077	0.06222
Body Mass Index	rs3902951	30595370	8e-10	458000	T	G	T	859	0.17169	-0.8686	0.3851	-0.03282
Body Mass Index	rs3914628	30239722	7e-13	806834	T	C	T	516	0.10316	-0.0884	0.9296	-0.004184
Body Mass Index	rs3922980	30239722	8e-14	806834	G	T	G	2407	0.48102	-0.3774	0.7059	-0.01002
Body Mass Index	rs3930349	30239722	8e-12	806834	C	A	C	1070	0.21386	-0.3333	0.7389	-0.01101
Body Mass Index	rs39654	30239722	2e-21	806834	A	G	G	1469	0.2935	0.6193	0.5357	0.01837
Body Mass Index	rs406388	30595370	2e-09	458000	C	G	G	200	0.03988	1.1519	0.2495	0.08348
Body Mass Index	rs4072096	30108127	3e-09	334487	A	C	C	1523	0.30438	2.9497	0.003205	0.08879
Body Mass Index	rs4072296	31669095	1e-15	457822	T	C	T	449	0.08965	-0.7459	0.4558	-0.03718
Body Mass Index	rs4076427	30239722	4e-15	434794	G	C	G	1096	0.2191	-2.0842	0.03723	-0.06945
Body Mass Index	rs4086663	31669095	4e-09	457822	A	C	C	1442	0.28814	0.825	0.4095	0.02432
Body Mass Index	rs4097319	30239722	4e-10	806834	T	G	G	1036	0.20695	0.8758	0.3812	0.02955
Body Mass Index	rs4123853	30239722	1e-15	806834	C	T	T	1388	0.2773	0.4583	0.6468	0.01371
Body Mass Index	rs41270066	31669095	3e-10	457822	C	T	T	761	0.15212	0.6417	0.5211	0.02457
Body Mass Index	rs4129322	28892062	4e-08	158284	G	A	G	1411	0.28196	-0.4728	0.6364	-0.01411
Body Mass Index	rs4237798	30595370	1e-11	458000	C	G	C	1113	0.22234	-1.0492	0.2942	-0.03508
Body Mass Index	rs4239020	30239722	6e-10	806834	C	T	C	684	0.13662	-1.428	0.1534	-0.05605
Body Mass Index	rs4242244	30239722	2e-10	806834	T	G	G	1903	0.38032	0.215	0.8298	0.005974
Body Mass Index	rs424539	30595370	8e-12	458000	C	G	C	1258	0.25131	-0.7516	0.4523	-0.02334
Body Mass Index	rs4255830	31669095	2e-09	457822	G	A	A	2089	0.41752	1.2489	0.2118	0.03422
Body Mass Index	rs4273371	30239722	4e-12	806834	T	C	C	2353	0.47014	0.0844	0.9328	0.002275
Body Mass Index	rs4294610	31669095	1e-10	457822	C	G	C	2451	0.48972	-1.6338	0.1024	-0.04352
Body Mass Index	rs4307239	30239722	1e-11	806834	A	G	G	1751	0.34991	0.1393	0.8892	0.003874
Body Mass Index	rs4357030	28892062	4e-10	158284	C	T	T	2076	0.41483	0.3321	0.7398	0.00948
Body Mass Index	rs4357263	31669095	7e-16	457822	C	T	C	1799	0.35943	-0.1511	0.8799	-0.004431
Body Mass Index	rs4366093	31669095	2e-11	457822	T	C	T	1025	0.20493	-1.0676	0.2858	-0.03532
Body Mass Index	rs4372836	30239722	7e-13	806834	T	C	T	1907	0.38117	-0.2029	0.8392	-0.005607
Body Mass Index	rs4395179	31669095	1e-13	457822	G	A	A	2004	0.40039	1.3569	0.1749	0.03689
Body Mass Index	rs4421883	30239722	2e-09	806834	T	C	T	2292	0.45808	-0.6422	0.5208	-0.01716
Body Mass Index	rs4435118	30595370	3e-10	458000	G	A	A	1420	0.28372	0.3454	0.7299	0.01024
Body Mass Index	rs4441044	31669095	3e-11	457822	G	A	G	1531	0.30586	-0.8188	0.413	-0.02534
Body Mass Index	rs4459316	30239722	3e-11	434794	T	C	C	1780	0.35577	0.63	0.5287	0.01731
Body Mass Index	rs4484511	31669095	7e-14	457822	G	A	G	1141	0.22804	-0.4487	0.6537	-0.01436
Body Mass Index	rs4498364	28448500	3e-08	161368	C	T	C	676	0.13505	-1.1589	0.2466	-0.04515
Body Mass Index	rs4500930	30595370	1e-17	458000	C	T	C	1372	0.27413	-0.3465	0.729	-0.01034
Body Mass Index	rs4514364	31669095	4e-18	457822	C	T	C	1427	0.28508	-0.4273	0.6692	-0.01315
Body Mass Index	rs4524155	31669095	6e-10	457822	C	T	C	1956	0.39086	-1.2963	0.195	-0.035
Body Mass Index	rs4527444	30595370	1e-12	458000	A	G	A	439	0.08775	-1.2876	0.198	-0.06278
Body Mass Index	rs4545921	30595370	1e-10	458000	A	G	A	727	0.14536	-0.1533	0.8782	-0.006146
Body Mass Index	rs45600937	30595370	6e-09	458000	G	A	G	440	0.08796	-0.5531	0.5802	-0.02579
Body Mass Index	rs457134	31669095	1e-15	457822	G	C	C	2434	0.48647	0.1307	0.896	0.003536
Body Mass Index	rs4582848	30108127	3e-10	334487	A	C	A	2349	0.46952	-1.2105	0.2262	-0.03217
Body Mass Index	rs459552	30239722	8e-12	806834	T	A	A	254	0.05079	0.6104	0.5417	0.04204
Body Mass Index	rs4601460	30595370	6e-09	458000	G	A	G	1988	0.39735	-0.4365	0.6625	-0.01181
Body Mass Index	rs4613836	30595370	8e-09	458000	G	A	A	731	0.14618	0.1203	0.9043	0.004671
Body Mass Index	rs4625852	31669095	4e-10	457822	G	A	A	287	0.0574	0.3126	0.7546	0.01825
Body Mass Index	rs4652270	31669095	7e-09	457822	T	C	C	1119	0.2237	0.7415	0.4584	0.02402
Body Mass Index	rs4685260	30595370	4e-09	458000	C	T	C	870	0.17393	-2.0925	0.03648	-0.07572
Body Mass Index	rs4686392	28892062	1e-18	158284	A	G	A	1373	0.27447	-0.6047	0.5454	-0.0179
Body Mass Index	rs4704262	31669095	1e-13	457822	A	G	G	630	0.1258	0.0014	0.9988	5.895e-05
Body Mass Index	rs4718964	31669095	4e-10	457822	G	T	T	1312	0.26212	1.1355	0.2562	0.03473
Body Mass Index	rs4721089	30595370	5e-14	458000	C	T	T	423	0.08449	0.2577	0.7966	0.01231
Body Mass Index	rs4722398	31669095	1e-10	457822	C	T	T	395	0.07902	1.8387	0.06605	0.09061
Body Mass Index	rs4727380	30595370	3e-10	458000	G	C	G	1399	0.27955	-1.4018	0.1611	-0.04177
Body Mass Index	rs4735692	30108127	7e-17	334487	A	G	A	2142	0.428	-0.8194	0.4126	-0.02218
Body Mass Index	rs4740619	30108127	4e-10	334487	T	C	T	2166	0.43284	-0.027	0.9785	-0.0007335
Body Mass Index	rs4746339	30239722	1e-11	806834	A	T	T	1163	0.23247	1.1729	0.2409	0.03769
Body Mass Index	rs4755713	30595370	2e-12	458000	C	T	T	999	0.1996	0.6464	0.5181	0.02231
Body Mass Index	rs4776970	25673412	5e-09	143480	A	T	A	2358	0.47116	-0.1003	0.9201	-0.002715
Body Mass Index	rs4788694	28892062	3e-08	158284	C	G	C	1923	0.38439	0.1898	0.8495	0.005618
Body Mass Index	rs4790981	28892062	5e-10	158284	A	G	G	1927	0.38502	0.278	0.781	0.008006
Body Mass Index	rs4794977	30239722	2e-09	806834	C	G	G	2161	0.43178	0.681	0.4959	0.01958
Body Mass Index	rs4795195	30239722	3e-09	806834	A	G	G	1398	0.27946	0.8	0.4238	0.02453
Body Mass Index	rs4805566	28892062	8e-10	158284	T	A	A	1217	0.24325	0.0335	0.9733	0.001182
Body Mass Index	rs4833407	26426971	4e-08	309889	C	A	A	1860	0.37173	1.326	0.1849	0.03609
Body Mass Index	rs4841504	30239722	5e-24	806834	C	A	C	1870	0.37377	-0.8099	0.4181	-0.02268
Body Mass Index	rs4851057	30239722	3e-10	806834	C	T	C	150	0.0299	-1.0742	0.2828	-0.08894
Body Mass Index	rs4851284	31669095	2e-17	457822	C	T	C	1948	0.38921	-0.9224	0.3564	-0.02526
Body Mass Index	rs4857968	30108127	1e-16	334487	G	A	G	257	0.0514	-1.2922	0.1964	-0.08174
Body Mass Index	rs4858207	31669095	5e-09	457822	T	C	T	2020	0.40361	-0.3731	0.7091	-0.01008
Body Mass Index	rs487152	30108127	2e-12	334487	C	A	A	2091	0.41784	1.6243	0.1044	0.04348
Body Mass Index	rs4895231	30239722	2e-12	806834	C	G	C	1751	0.34998	-2.0294	0.04251	-0.05626
Body Mass Index	rs4900591	31669095	2e-12	457822	G	A	A	772	0.15429	0.5656	0.5717	0.02102
Body Mass Index	rs4906263	30239722	8e-23	806834	G	C	G	1804	0.36053	-1.1242	0.261	-0.03184
Body Mass Index	rs4923460	28448500	5e-11	161368	G	T	G	872	0.17434	-0.9816	0.3264	-0.0344
Body Mass Index	rs492400	30108127	4e-08	334487	C	T	C	2244	0.44845	-0.7369	0.4612	-0.01984
Body Mass Index	rs4962424	31669095	3e-11	457822	T	A	T	1301	0.25995	-0.493	0.6221	-0.01511
Body Mass Index	rs4971239	30595370	1e-10	458000	G	A	A	498	0.09946	1.9108	0.05613	0.093
Body Mass Index	rs4980662	31669095	1e-11	457822	G	C	G	2034	0.40638	-0.101	0.9195	-0.002869
Body Mass Index	rs4985155	30239722	3e-09	806834	A	G	A	1703	0.3403	-1.3055	0.1918	-0.03895
Body Mass Index	rs4985996	31669095	1e-09	457822	C	T	C	2064	0.41253	-0.0432	0.9655	-0.001253
Body Mass Index	rs4986044	30108127	3e-08	334487	C	T	C	1717	0.3432	-1.164	0.2445	-0.03337
Body Mass Index	rs4988235	30108127	5e-09	334487	G	A	A	608	0.12147	1.8931	0.05844	0.08891
Body Mass Index	rs5011579	31669095	2e-10	457822	C	G	C	522	0.10425	-2.4359	0.01491	-0.1194
Body Mass Index	rs5015933	28892062	6e-10	158284	T	C	T	1588	0.31741	-0.5677	0.5703	-0.01641
Body Mass Index	rs5017416	30239722	1e-10	806834	G	T	G	560	0.11184	-1.785	0.07437	-0.07553
Body Mass Index	rs51195	31669095	5e-10	457822	T	C	C	2223	0.44421	0.7022	0.4826	0.01897
Body Mass Index	rs512121	30595370	3e-09	458000	T	C	T	1848	0.36938	-0.0348	0.9722	-0.0009845
Body Mass Index	rs513357	30108127	8e-09	334487	A	G	G	533	0.10655	0.5629	0.5736	0.02408
Body Mass Index	rs5215	30239722	1e-11	806834	C	T	T	410	0.08194	0.9504	0.342	0.04622
Body Mass Index	rs534840	31669095	2e-13	457822	A	T	A	2225	0.44469	-0.1249	0.9006	-0.003403
Body Mass Index	rs536007	31669095	4e-09	457822	G	T	T	412	0.08237	0.9696	0.3323	0.04788
Body Mass Index	rs541160	30108127	1e-09	334487	C	T	T	1699	0.33944	2.1277	0.03345	0.06105
Body Mass Index	rs544722	30239722	3e-09	806834	T	C	T	1873	0.37438	-0.5437	0.5867	-0.016
Body Mass Index	rs55676934	30239722	5e-12	806834	A	G	A	630	0.12588	-2.3135	0.02076	-0.09555
Body Mass Index	rs55726687	30595370	3e-26	458000	G	A	G	421	0.08417	-1.1027	0.2703	-0.0549
Body Mass Index	rs557951	30595370	1e-11	458000	T	G	T	1881	0.37597	-0.8495	0.3956	-0.02382
Body Mass Index	rs55814654	31669095	2e-16	457822	A	G	A	1723	0.34437	-0.971	0.3316	-0.02767
Body Mass Index	rs559231	30595370	1e-12	458000	G	T	T	1142	0.22819	1.5175	0.1292	0.04973
Body Mass Index	rs55966114	30239722	2e-09	806834	C	T	C	174	0.03479	-0.0979	0.922	-0.007165
Body Mass Index	rs56038322	31669095	2e-09	457822	G	A	A	998	0.19941	0.3904	0.6962	0.01412
Body Mass Index	rs560415	31669095	2e-09	457822	A	G	G	1496	0.29895	0.823	0.4106	0.02452
Body Mass Index	rs561136	30239722	1e-14	806834	C	T	T	716	0.14313	0.673	0.501	0.02628
Body Mass Index	rs56187480	30595370	3e-09	458000	G	A	G	369	0.07379	-0.0287	0.9771	-0.001517
Body Mass Index	rs563296	30239722	9e-22	434794	G	A	A	1964	0.39251	0.8743	0.382	0.02341
Body Mass Index	rs56330886	28430825	3e-09	42752	T	G	G	994	0.19866	1.6336	0.1025	0.05821
Body Mass Index	rs56340485	31669095	8e-12	457822	G	A	G	749	0.14974	-1.2757	0.2022	-0.05299
Body Mass Index	rs56384862	29273807	8e-12	526508	A	G	G	639	0.1276	1.0111	0.312	0.04073
Body Mass Index	rs56398417	30239722	1e-11	374756	C	T	T	530	0.10596	1.6636	0.0963	0.07349
Body Mass Index	rs56803094	30595370	1e-11	458000	A	G	G	594	0.11875	0.7974	0.4253	0.03309
Body Mass Index	rs5750968	31669095	2e-10	457822	C	G	C	1551	0.30995	-0.9257	0.3547	-0.02704
Body Mass Index	rs57592410	31669095	5e-10	457822	A	G	A	1370	0.27374	-0.1365	0.8914	-0.004194
Body Mass Index	rs576076	31669095	2e-12	457822	G	A	A	863	0.17246	0.8991	0.3687	0.03293
Body Mass Index	rs57800857	30239722	3e-15	806834	A	C	A	2388	0.47715	-0.1938	0.8463	-0.005357
Body Mass Index	rs580809	28892062	3e-08	158284	C	T	C	560	0.11194	-0.6167	0.5375	-0.02562
Body Mass Index	rs592483	30239722	2e-16	806834	C	T	C	1229	0.24558	-0.8368	0.4027	-0.02782
Body Mass Index	rs59285107	31669095	3e-09	457822	C	A	C	786	0.15705	-0.0095	0.9924	-0.0003519
Body Mass Index	rs59428052	30595370	1e-11	458000	A	G	G	490	0.09801	0.9619	0.3362	0.04689
Body Mass Index	rs59580628	31669095	1e-09	457822	G	A	A	341	0.06815	0.8949	0.3709	0.04829
Body Mass Index	rs59673987	31669095	2e-09	457822	A	C	C	1115	0.2229	0.3219	0.7475	0.01058
Body Mass Index	rs597167	31669095	8e-10	457822	G	A	A	2111	0.42182	1.117	0.2641	0.03
Body Mass Index	rs6021798	31669095	1e-13	457822	A	T	T	2449	0.48934	1.2783	0.2012	0.03391
Body Mass Index	rs60808706	28892062	1e-38	158284	G	A	G	972	0.19432	-2.9423	0.003283	-0.1068
Body Mass Index	rs6083730	31669095	9e-12	457822	G	A	A	916	0.183	0.3516	0.7252	0.01327
Body Mass Index	rs6089584	28892062	4e-09	158284	G	C	G	2388	0.47715	-0.8306	0.4063	-0.02267
Body Mass Index	rs6091540	30108127	4e-16	334487	C	T	C	1085	0.21684	-0.098	0.9219	-0.003174
Body Mass Index	rs6092179	30239722	2e-09	806834	C	A	C	1460	0.29175	-0.2265	0.8209	-0.006644
Body Mass Index	rs61051952	30239722	7e-12	806834	A	G	G	772	0.15428	0.2745	0.7837	0.01013
Body Mass Index	rs6130360	30239722	7e-12	806834	A	G	A	1212	0.24221	-1.5164	0.1295	-0.04662
Body Mass Index	rs61360200	31669095	2e-09	457822	C	T	T	1305	0.26084	2.3351	0.01961	0.07181
Body Mass Index	rs613746	31669095	3e-09	457822	C	G	C	1658	0.33143	-0.2144	0.8302	-0.006162
Body Mass Index	rs613872	30239722	1e-10	434794	G	T	T	158	0.03156	1.6422	0.1006	0.1295
Body Mass Index	rs6142096	30108127	2e-16	334487	G	A	G	642	0.12837	-1.027	0.3045	-0.04288
Body Mass Index	rs615568	30239722	4e-09	806834	G	T	T	1852	0.37016	1.0465	0.2954	0.02977
Body Mass Index	rs61740466	30239722	2e-10	806834	G	A	G	216	0.0431	-1.2261	0.2202	-0.08126
Body Mass Index	rs61816282	31669095	6e-15	457822	G	A	G	1055	0.21083	-0.7466	0.4554	-0.02569
Body Mass Index	rs62033401	31669095	2e-17	457822	C	T	T	152	0.03041	1.0001	0.3173	0.07916
Body Mass Index	rs62034143	30595370	4e-10	458000	C	T	T	1736	0.34689	0.3207	0.7485	0.009244
Body Mass Index	rs62036940	31669095	1e-10	457822	A	T	T	2474	0.49431	0.6526	0.514	0.01807
Body Mass Index	rs62052820	31669095	2e-16	457822	G	A	A	394	0.07883	0.3887	0.6975	0.01944
Body Mass Index	rs62201071	31669095	1e-11	457822	T	C	C	1383	0.27636	0.9518	0.3413	0.02855
Body Mass Index	rs62261676	30108127	9e-11	334487	A	G	A	209	0.04186	-1.9808	0.0477	-0.1348
Body Mass Index	rs6235	30239722	4e-20	374756	C	G	G	812	0.16237	0.3482	0.7277	0.01274
Body Mass Index	rs62364658	31669095	5e-09	457822	G	T	T	1791	0.35792	1.7857	0.07425	0.04869
Body Mass Index	rs62420383	31669095	4e-13	457822	T	C	C	297	0.05935	0.7335	0.4633	0.04073
Body Mass Index	rs62467106	31669095	8e-10	457822	A	G	A	123	0.02456	-0.2393	0.8109	-0.02077
Body Mass Index	rs62571018	31669095	5e-14	457822	G	T	T	646	0.12914	0.2102	0.8335	0.008457
Body Mass Index	rs630602	30239722	1e-12	806834	G	C	C	1443	0.28845	1.4312	0.1525	0.04417
Body Mass Index	rs633715	25673412	2e-08	143480	T	C	C	489	0.09778	1.166	0.2437	0.05194
Body Mass Index	rs6419734	30239722	4e-11	806834	T	C	T	613	0.12244	-0.664	0.5067	-0.02726
Body Mass Index	rs6422513	30595370	2e-11	458000	G	A	G	379	0.07583	-0.1377	0.8905	-0.006946
Body Mass Index	rs6435622	30239722	4e-12	806834	G	C	C	674	0.13479	0.3464	0.7291	0.01348
Body Mass Index	rs6445258	30595370	3e-09	458000	T	C	C	1277	0.25528	1.3522	0.1764	0.04461
Body Mass Index	rs6447335	30595370	1e-09	458000	G	C	C	2051	0.40996	2.0932	0.03641	0.05786
Body Mass Index	rs6449533	30595370	5e-10	458000	T	C	T	1955	0.39074	-1.1114	0.2665	-0.03121
Body Mass Index	rs6476617	30239722	2e-17	806834	G	A	A	2170	0.43363	0.4148	0.6783	0.01119
Body Mass Index	rs6478538	31669095	8e-09	457822	A	G	G	711	0.1421	1.1053	0.2691	0.04194
Body Mass Index	rs650198	30239722	6e-13	806834	C	T	C	507	0.10122	-0.2997	0.7644	-0.01321
Body Mass Index	rs651413	31669095	1e-14	457822	T	G	G	1246	0.24896	0.4723	0.6368	0.01447
Body Mass Index	rs651548	30239722	2e-16	806834	A	G	A	1808	0.36122	-1.3814	0.1673	-0.03877
Body Mass Index	rs6539064	30239722	1e-23	806834	C	G	G	2001	0.39992	0.6916	0.4892	0.01868
Body Mass Index	rs6540498	30239722	1e-10	806834	T	A	A	931	0.186	0.4263	0.6699	0.01484
Body Mass Index	rs6561766	31669095	2e-11	457822	A	G	A	947	0.18917	-0.9844	0.325	-0.03444
Body Mass Index	rs6574100	30239722	1e-11	806834	A	T	A	2085	0.41666	-0.1753	0.8608	-0.004799
Body Mass Index	rs6577584	30239722	3e-11	806834	T	G	G	2031	0.40586	0.1151	0.9084	0.003074
Body Mass Index	rs6591407	30239722	4e-09	806834	C	A	A	589	0.11768	1.8056	0.07108	0.07497
Body Mass Index	rs6596669	31669095	3e-09	457822	A	G	G	1259	0.25154	0.0365	0.9709	0.001117
Body Mass Index	rs6602411	30239722	6e-11	806834	T	C	T	1634	0.32661	-0.4915	0.6231	-0.01408
Body Mass Index	rs6606686	30239722	4e-19	806834	G	C	G	2127	0.42513	-0.8567	0.3917	-0.02356
Body Mass Index	rs661960	31669095	2e-09	457822	T	C	C	1424	0.28462	0.9723	0.331	0.0307
Body Mass Index	rs6661316	30239722	2e-13	806834	C	T	T	1854	0.37057	1.3723	0.1701	0.03779
Body Mass Index	rs6661934	31669095	5e-09	457822	G	A	A	460	0.09201	0.9825	0.326	0.04638
Body Mass Index	rs6679120	31669095	7e-14	457822	T	C	C	2395	0.47852	1.1089	0.2675	0.0299
Body Mass Index	rs6682438	30595370	1e-09	458000	T	C	T	711	0.14216	-0.2348	0.8144	-0.009027
Body Mass Index	rs66852417	30595370	8e-09	458000	T	A	T	1871	0.37391	-1.7158	0.0863	-0.04868
Body Mass Index	rs6695101	31669095	5e-12	457822	G	A	A	164	0.03275	1.1546	0.2483	0.09199
Body Mass Index	rs6696828	30239722	6e-11	806834	G	C	C	2227	0.44495	1.8613	0.0628	0.05038
Body Mass Index	rs6707445	30595370	1e-12	458000	G	A	G	439	0.08766	-0.0855	0.9319	-0.004304
Body Mass Index	rs6707827	30595370	3e-09	458000	A	G	A	282	0.05643	-1.112	0.2662	-0.07212
Body Mass Index	rs6710871	30108127	3e-19	334487	G	A	A	1139	0.22761	0.0751	0.9401	0.002375
Body Mass Index	rs671135	31669095	2e-10	457822	T	C	C	963	0.19251	0.1069	0.9149	0.0036
Body Mass Index	rs6720868	30239722	2e-17	806834	C	T	T	2338	0.46723	0.9362	0.3492	0.02489
Body Mass Index	rs672187	31669095	7e-10	457822	C	A	A	722	0.14433	1.9455	0.0518	0.08036
Body Mass Index	rs67593591	31669095	3e-10	457822	G	A	A	163	0.03265	0.2835	0.7768	0.02344
Body Mass Index	rs67611440	31669095	6e-13	457822	C	T	C	843	0.16845	-0.0304	0.9758	-0.001148
Body Mass Index	rs6777784	31669095	8e-09	457822	G	T	T	2404	0.48034	0.2861	0.7748	0.008094
Body Mass Index	rs67802835	30595370	5e-09	458000	A	G	A	1266	0.25299	-0.7459	0.4558	-0.02315
Body Mass Index	rs6792696	26426971	7e-11	309889	G	A	A	1297	0.2592	0.9748	0.3297	0.02961
Body Mass Index	rs6804842	30239722	8e-18	806834	A	G	G	1985	0.39664	0.4022	0.6876	0.01103
Body Mass Index	rs6804915	30239722	2e-16	806834	C	A	A	1994	0.3984	0.4062	0.6847	0.01118
Body Mass Index	rs6809307	30239722	8e-13	806834	C	T	C	1451	0.28993	-0.1015	0.9192	-0.002939
Body Mass Index	rs6809651	28448500	6e-14	161368	G	A	G	1037	0.20723	-1.2001	0.2302	-0.04027
Body Mass Index	rs6818414	30239722	5e-09	806834	T	C	T	2081	0.41582	-1.4762	0.14	-0.04006
Body Mass Index	rs6823268	30595370	2e-09	458000	A	G	A	337	0.0673	-0.9053	0.3654	-0.04925
Body Mass Index	rs6832762	30239722	3e-09	806834	G	A	A	2400	0.4796	0.2902	0.7717	0.007902
Body Mass Index	rs6850421	30239722	4e-09	806834	A	G	A	2414	0.48234	-0.3882	0.6979	-0.01034
Body Mass Index	rs6864049	30108127	4e-08	334487	A	G	G	996	0.19906	0.421	0.6738	0.01396
Body Mass Index	rs6900872	31669095	5e-15	457822	G	A	A	742	0.14834	0.8124	0.4166	0.03061
Body Mass Index	rs6902	31669095	4e-09	457822	A	C	A	1079	0.21553	-0.2501	0.8025	-0.008908
Body Mass Index	rs6913361	28892062	3e-14	158284	A	G	A	1929	0.38551	-0.5555	0.5786	-0.01674
Body Mass Index	rs6916553	30239722	3e-09	806834	G	A	G	1791	0.35798	-1.3506	0.1769	-0.03749
Body Mass Index	rs6922607	30239722	2e-09	806834	A	G	A	1444	0.2885	-0.3887	0.6975	-0.01132
Body Mass Index	rs6931385	30239722	6e-11	806834	A	C	C	1705	0.34069	0.1253	0.9003	0.003578
Body Mass Index	rs6968554	30239722	2e-10	806834	A	G	G	1478	0.29544	0.0766	0.9389	0.002413
Body Mass Index	rs698147	30239722	1e-11	806834	A	G	A	1386	0.27697	-0.8187	0.413	-0.02429
Body Mass Index	rs6994670	26426971	2e-11	309889	A	G	A	1914	0.38253	-0.8937	0.3716	-0.02499
Body Mass Index	rs700648	30239722	5e-10	374756	C	T	T	2044	0.40854	2.1261	0.03358	0.05945
Body Mass Index	rs7019441	31669095	3e-10	457822	A	G	G	418	0.08356	1.8845	0.05959	0.08931
Body Mass Index	rs7024334	31669095	8e-09	457822	T	G	T	685	0.13691	-1.514	0.1301	-0.05764
Body Mass Index	rs7037424	30595370	9e-10	458000	G	A	G	2442	0.48791	-1.7707	0.07672	-0.04695
Body Mass Index	rs7038943	31669095	2e-11	457822	T	C	C	1846	0.36893	0.8364	0.403	0.02297
Body Mass Index	rs704061	30239722	8e-17	806834	T	C	C	2091	0.41793	0.6022	0.5471	0.01626
Body Mass Index	rs704077	31669095	1e-10	457822	G	C	G	157	0.03141	-0.3015	0.763	-0.02297
Body Mass Index	rs7046483	31669095	7e-11	457822	G	A	G	1345	0.26878	-1.613	0.1068	-0.04989
Body Mass Index	rs7069830	31669095	2e-10	457822	C	G	C	1214	0.24256	-1.3111	0.1899	-0.04096
Body Mass Index	rs7070670	30239722	7e-10	806834	C	T	T	893	0.17846	0.1366	0.8914	0.004923
Body Mass Index	rs7083450	30239722	2e-13	434794	C	T	C	221	0.04421	-0.1088	0.9133	-0.007042
Body Mass Index	rs7084454	30239722	5e-27	806834	G	A	A	1894	0.37845	1.4596	0.1445	0.04039
Body Mass Index	rs7090367	28892062	3e-08	158284	T	C	T	2288	0.45733	-1.5279	0.1266	-0.04057
Body Mass Index	rs709400	30108127	3e-08	334487	A	G	A	1033	0.20641	-1.414	0.1575	-0.04944
Body Mass Index	rs7124681	30108127	1e-19	334487	C	A	A	1292	0.25819	0.5411	0.5885	0.01704
Body Mass Index	rs7132908	30239722	5e-64	374756	G	A	A	770	0.15397	2.2319	0.0257	0.08372
Body Mass Index	rs713763	30239722	4e-12	806834	G	A	G	1621	0.32404	-0.6123	0.5404	-0.01813
Body Mass Index	rs7141307	30239722	6e-13	806834	T	C	C	985	0.19676	1.8166	0.06937	0.06004
Body Mass Index	rs7141420	30239722	2e-37	434794	C	T	T	2062	0.41217	1.6177	0.1058	0.04351
Body Mass Index	rs715	30239722	1e-16	806834	T	C	T	1008	0.20142	-1.9145	0.05565	-0.0688
Body Mass Index	rs7161194	30108127	1e-22	334487	A	G	A	2500	0.49952	-0.8982	0.3692	-0.02544
Body Mass Index	rs7175642	30595370	5e-10	458000	T	G	G	2465	0.49253	0.1092	0.913	0.00304
Body Mass Index	rs7181610	30239722	5e-09	806834	T	A	A	615	0.12287	1.9991	0.04569	0.08061
Body Mass Index	rs7181659	30108127	6e-09	334487	A	G	A	1766	0.35284	-0.2909	0.7712	-0.008086
Body Mass Index	rs7186893	30239722	1e-13	806834	G	T	G	1313	0.26234	-0.581	0.5613	-0.01772
Body Mass Index	rs7188378	31669095	4e-14	457822	T	C	T	2411	0.48187	-1.9024	0.05721	-0.05021
Body Mass Index	rs7190997	30239722	3e-18	374756	T	C	T	2480	0.4957	-0.2882	0.7732	-0.00824
Body Mass Index	rs719802	30239722	1e-09	806834	T	C	C	2018	0.40323	1.159	0.2466	0.03289
Body Mass Index	rs7200589	30239722	4e-13	434794	G	A	G	748	0.14951	-0.9095	0.3632	-0.03765
Body Mass Index	rs7219230	30595370	1e-11	458000	T	C	C	2269	0.45344	0.9712	0.3315	0.0259
Body Mass Index	rs7228974	30595370	4e-10	458000	C	T	C	2052	0.41003	-1.2313	0.2183	-0.03346
Body Mass Index	rs7238896	30239722	2e-15	806834	A	G	G	1450	0.28972	1.7138	0.08666	0.05099
Body Mass Index	rs7239114	30239722	6e-13	806834	G	A	G	1478	0.29534	-0.2654	0.7907	-0.008019
Body Mass Index	rs72618637	30239722	2e-13	434794	T	A	T	382	0.07638	-2.8135	0.004932	-0.1456
Body Mass Index	rs72673947	30595370	6e-14	458000	A	G	G	952	0.19016	0.2109	0.833	0.00774
Body Mass Index	rs72740699	31669095	7e-10	457822	G	C	C	1039	0.20766	0.4475	0.6546	0.01465
Body Mass Index	rs72749754	28892062	8e-10	158284	G	C	G	260	0.05203	-1.6596	0.09711	-0.1005
Body Mass Index	rs72779695	31669095	4e-09	457822	C	T	T	390	0.07794	1.3193	0.1872	0.06897
Body Mass Index	rs72832230	31669095	1e-11	457822	G	T	G	528	0.10556	-0.2482	0.804	-0.01142
Body Mass Index	rs72906474	31669095	2e-18	457822	G	T	G	2334	0.46652	-0.8071	0.4197	-0.02245
Body Mass Index	rs7309619	31669095	7e-09	457822	C	T	T	2096	0.41881	1.024	0.3059	0.02839
Body Mass Index	rs73125247	31669095	2e-21	457822	A	G	A	1291	0.25801	-1.2741	0.2027	-0.03912
Body Mass Index	rs7313220	30595370	1e-10	458000	A	G	G	1755	0.35074	0.3789	0.7048	0.01073
Body Mass Index	rs73167519	31669095	1e-11	457822	T	A	T	360	0.0719	-0.7227	0.4699	-0.03723
Body Mass Index	rs73213501	30239722	1e-14	806834	A	C	A	781	0.15606	-0.5685	0.5698	-0.02172
Body Mass Index	rs73249175	30239722	2e-14	806834	T	G	G	1180	0.23573	0.4243	0.6714	0.01348
Body Mass Index	rs732594	31669095	3e-23	457822	C	A	C	2265	0.45259	-1.479	0.1392	-0.04207
Body Mass Index	rs73371569	31669095	6e-15	457822	A	C	C	650	0.12999	0.9227	0.3563	0.03923
Body Mass Index	rs73601548	31669095	2e-09	457822	C	T	C	964	0.19256	-1.1284	0.2592	-0.03917
Body Mass Index	rs73607075	31669095	5e-16	457822	T	C	C	1097	0.21913	0.0666	0.9469	0.002166
Body Mass Index	rs73875019	31669095	5e-09	457822	T	A	T	888	0.17738	-0.3685	0.7126	-0.01275
Body Mass Index	rs7397059	30239722	6e-10	374756	C	T	T	1731	0.346	2.2003	0.02786	0.06166
Body Mass Index	rs74043845	30595370	2e-10	458000	C	A	A	814	0.1627	1.7143	0.08657	0.06187
Body Mass Index	rs7421089	26426971	4e-09	309889	T	C	T	1393	0.27832	-0.6698	0.503	-0.01961
Body Mass Index	rs743580	31669095	9e-10	457822	A	G	G	2371	0.47379	0.019	0.9848	0.0005081
Body Mass Index	rs7444298	30595370	5e-18	458000	A	G	G	2459	0.49133	0.6683	0.504	0.01803
Body Mass Index	rs74710200	31669095	4e-14	457822	A	G	A	424	0.0848	-1.9388	0.05262	-0.09241
Body Mass Index	rs749670	29273807	7e-14	526508	A	G	A	412	0.08237	-0.3284	0.7426	-0.01672
Body Mass Index	rs7498044	30239722	5e-12	806834	G	A	G	840	0.16791	-0.6103	0.5417	-0.02379
Body Mass Index	rs7498798	31669095	4e-10	457822	G	A	G	2501	0.49984	-0.5733	0.5665	-0.01602
Body Mass Index	rs7518221	30595370	8e-10	458000	T	C	C	1382	0.27627	0.8353	0.4036	0.02577
Body Mass Index	rs7519259	30595370	3e-14	458000	G	A	A	865	0.17291	1.3682	0.1713	0.04878
Body Mass Index	rs7523668	30239722	7e-10	806834	G	A	G	2393	0.47827	-1.1775	0.2391	-0.03152
Body Mass Index	rs7534091	30239722	7e-11	806834	A	G	A	906	0.18112	-0.3927	0.6946	-0.01365
Body Mass Index	rs7537581	30239722	6e-16	806834	C	A	A	2243	0.44824	2.187	0.02882	0.06323
Body Mass Index	rs754635	28448500	1e-08	161368	C	G	G	1684	0.33645	0.669	0.5035	0.01869
Body Mass Index	rs7549358	30595370	2e-09	458000	G	C	C	309	0.06185	0.0684	0.9455	0.003792
Body Mass Index	rs75639464	31669095	3e-13	457822	G	A	G	248	0.04951	-1.0557	0.2912	-0.07158
Body Mass Index	rs7564553	30595370	7e-09	458000	C	T	T	2478	0.49528	0.3893	0.6971	0.01036
Body Mass Index	rs7568228	31669095	3e-11	457822	G	C	C	1987	0.39702	0.0401	0.968	0.001081
Body Mass Index	rs7569376	28892062	4e-08	158284	T	C	T	2277	0.45501	-0.8882	0.3745	-0.02383
Body Mass Index	rs7570446	30239722	5e-09	806834	C	A	A	2129	0.42541	0.2802	0.7793	0.007641
Body Mass Index	rs7575118	30239722	3e-09	806834	T	C	T	1512	0.30207	-0.857	0.3915	-0.02688
Body Mass Index	rs75786554	31669095	5e-11	457822	C	T	T	159	0.03187	0.001	0.9992	7.724e-05
Body Mass Index	rs7580766	30108127	6e-10	334487	A	G	A	891	0.1781	-0.1831	0.8548	-0.006507
Body Mass Index	rs7581217	31669095	4e-10	457822	T	C	C	1990	0.39768	0.3625	0.717	0.01058
Body Mass Index	rs7582359	30239722	2e-12	434794	G	A	A	696	0.13904	0.0958	0.9237	0.003751
Body Mass Index	rs7584592	31669095	2e-10	457822	G	A	G	199	0.03968	-0.1702	0.8649	-0.012
Body Mass Index	rs7589023	30239722	2e-14	806834	C	T	C	1532	0.30624	-0.7346	0.4627	-0.02131
Body Mass Index	rs7599312	30239722	2e-09	697734	G	A	G	1924	0.38459	-1.9121	0.05596	-0.05168
Body Mass Index	rs7601895	30239722	2e-16	806834	C	G	G	1737	0.34713	1.3558	0.1753	0.038
Body Mass Index	rs76095247	30595370	4e-10	458000	A	C	C	359	0.07175	0.5388	0.5901	0.02931
Body Mass Index	rs76134593	30595370	6e-09	458000	G	T	T	630	0.12587	0.6906	0.4898	0.02831
Body Mass Index	rs7616009	30239722	4e-11	806834	G	A	A	435	0.08686	1.477	0.1398	0.06985
Body Mass Index	rs7621025	30239722	8e-24	434794	T	C	C	1469	0.29347	0.4635	0.6431	0.01357
Body Mass Index	rs7630382	30595370	2e-17	458000	C	T	T	425	0.08493	1.0328	0.3018	0.05297
Body Mass Index	rs7631156	30239722	3e-32	806834	G	A	A	1219	0.24355	1.2403	0.215	0.03755
Body Mass Index	rs76484449	30595370	4e-10	458000	G	A	A	288	0.05751	0.5328	0.5942	0.03078
Body Mass Index	rs7651114	31669095	3e-11	457822	A	G	A	2262	0.45201	-0.5099	0.6101	-0.01365
Body Mass Index	rs76918166	31669095	8e-09	457822	C	T	C	1948	0.38931	-1.1625	0.2451	-0.03185
Body Mass Index	rs76942203	30239722	9e-11	806834	G	A	A	436	0.0871	0.2709	0.7865	0.01322
Body Mass Index	rs7700167	30595370	2e-09	458000	T	A	T	1018	0.20349	-0.3534	0.7238	-0.01168
Body Mass Index	rs7729945	31669095	9e-09	457822	G	A	G	1413	0.28246	-0.7248	0.4687	-0.02167
Body Mass Index	rs7730898	30108127	7e-22	334487	G	A	A	999	0.19959	0.65	0.5157	0.02149
Body Mass Index	rs7734385	30239722	6e-10	806834	G	A	G	896	0.17905	-0.0716	0.9429	-0.002509
Body Mass Index	rs7740107	30239722	3e-09	806834	T	A	A	681	0.13607	0.685	0.4934	0.02733
Body Mass Index	rs77432547	30239722	1e-15	806834	A	G	G	631	0.12611	0.256	0.798	0.01058
Body Mass Index	rs7759114	31669095	2e-09	457822	A	G	G	1821	0.36388	0.8169	0.414	0.02328
Body Mass Index	rs7760082	30595370	4e-09	458000	G	A	G	2382	0.476	-0.5016	0.616	-0.01326
Body Mass Index	rs77625597	31669095	2e-09	457822	G	C	G	207	0.04131	-0.4521	0.6512	-0.03227
Body Mass Index	rs7769594	30239722	2e-12	806834	C	T	C	1619	0.32346	-0.8889	0.3741	-0.02649
Body Mass Index	rs7777084	30239722	2e-14	806834	G	A	A	1415	0.28281	0.5701	0.5686	0.01684
Body Mass Index	rs7784465	30239722	2e-09	806834	T	C	T	841	0.168	-0.237	0.8127	-0.008689
Body Mass Index	rs779206	30239722	3e-10	806834	G	A	G	1494	0.29864	-1.2133	0.2251	-0.03603
Body Mass Index	rs77927866	30595370	3e-10	458000	G	A	A	293	0.05848	0.0394	0.9685	0.002344
Body Mass Index	rs7802342	30239722	6e-11	806834	T	G	G	1215	0.24276	0.3199	0.7491	0.01019
Body Mass Index	rs7826312	30239722	3e-11	806834	T	C	T	2113	0.42225	-1.3342	0.1822	-0.03623
Body Mass Index	rs7826830	31669095	2e-09	457822	C	T	T	397	0.0794	0.0957	0.9238	0.005265
Body Mass Index	rs7845090	30239722	5e-23	434794	G	A	G	2166	0.43293	-0.5492	0.5829	-0.01471
Body Mass Index	rs786420	30239722	2e-12	806834	C	T	T	1331	0.26603	0.4291	0.6679	0.01288
Body Mass Index	rs78686130	31669095	5e-09	457822	C	T	T	1210	0.2418	0.4955	0.6203	0.01628
Body Mass Index	rs7871866	30239722	8e-14	806834	G	C	C	651	0.13005	1.2568	0.2089	0.05016
Body Mass Index	rs789298	31669095	2e-09	457822	G	C	G	1674	0.33444	-0.8445	0.3985	-0.02526
Body Mass Index	rs7893571	30239722	6e-12	806834	G	T	G	454	0.0907	-0.3443	0.7307	-0.01657
Body Mass Index	rs7899106	30108127	3e-11	334487	A	G	G	571	0.11411	0.1734	0.8623	0.007113
Body Mass Index	rs7942037	30595370	3e-18	458000	G	C	C	975	0.1949	2.1341	0.03291	0.07216
Body Mass Index	rs7942486	30239722	4e-18	374756	G	T	T	1990	0.39775	0.0586	0.9533	0.00156
Body Mass Index	rs7947143	30239722	8e-14	806834	G	A	G	216	0.04315	-0.4507	0.6522	-0.03112
Body Mass Index	rs7948120	31669095	4e-09	457822	C	T	C	651	0.13003	-0.151	0.88	-0.006251
Body Mass Index	rs7952102	30595370	6e-13	458000	T	C	T	1795	0.35872	-1.3558	0.1753	-0.04126
Body Mass Index	rs7961979	30239722	7e-12	806834	C	A	A	662	0.13238	0.6311	0.528	0.02498
Body Mass Index	rs7968390	30239722	2e-10	806834	A	G	G	1938	0.38735	0.8767	0.3807	0.0237
Body Mass Index	rs7975187	30239722	4e-11	806834	A	G	A	2059	0.41149	-0.8366	0.4029	-0.02279
Body Mass Index	rs799449	30595370	2e-14	458000	C	T	T	868	0.17351	1.8875	0.0592	0.07029
Body Mass Index	rs8008772	30239722	2e-11	374756	A	T	A	1062	0.2122	-0.1144	0.9089	-0.003889
Body Mass Index	rs8009329	30595370	2e-10	458000	A	G	G	1943	0.38834	2.39	0.01691	0.06465
Body Mass Index	rs8011566	30595370	2e-11	458000	T	A	A	1618	0.32337	0.3484	0.7276	0.01004
Body Mass Index	rs80117551	28892062	2e-08	158284	C	T	C	88	0.01754	-0.7134	0.4757	-0.0987
Body Mass Index	rs801732	31669095	5e-12	457822	T	A	T	1170	0.23388	-0.5563	0.5781	-0.01819
Body Mass Index	rs8022504	30595370	3e-10	458000	A	C	A	1706	0.34102	-1.5334	0.1253	-0.04288
Body Mass Index	rs80234489	28892062	1e-11	158284	A	C	A	26	0.00513	-0.1653	0.8687	-0.04176
Body Mass Index	rs80243702	30595370	1e-09	458000	G	A	A	2089	0.41747	1.2517	0.2108	0.03427
Body Mass Index	rs8024806	30239722	7e-13	806834	T	C	T	691	0.1381	-0.8705	0.3841	-0.03335
Body Mass Index	rs8033510	30239722	2e-09	806834	T	C	C	2168	0.43332	1.1766	0.2395	0.0315
Body Mass Index	rs8038464	30239722	2e-13	806834	A	T	T	2420	0.48369	0.6956	0.4867	0.01821
Body Mass Index	rs8054908	31669095	4e-16	457822	G	C	C	1436	0.28689	0.3905	0.6962	0.01197
Body Mass Index	rs8082946	31669095	1e-17	457822	A	C	A	1570	0.3138	-0.0276	0.978	-0.0008
Body Mass Index	rs8088123	31669095	3e-13	457822	C	A	A	405	0.08102	2.3768	0.01753	0.1185
Body Mass Index	rs8092503	30239722	4e-17	806834	A	G	G	828	0.16544	2.3341	0.01965	0.08251
Body Mass Index	rs8107998	31669095	6e-09	457822	T	G	T	1660	0.33175	-1.5218	0.1282	-0.04691
Body Mass Index	rs811054	30239722	2e-16	434794	C	T	T	1434	0.28667	1.2959	0.1951	0.03852
Body Mass Index	rs8134638	30239722	2e-11	806834	T	C	C	1258	0.25136	0.1141	0.9091	0.003538
Body Mass Index	rs815610	30108127	2e-12	334487	C	G	C	1948	0.38919	-2.3512	0.01878	-0.0642
Body Mass Index	rs816367	30239722	1e-09	806834	G	C	C	1869	0.3736	0.3735	0.7088	0.01026
Body Mass Index	rs8192473	28892062	4e-09	158284	C	T	C	260	0.05197	-0.1292	0.8972	-0.007664
Body Mass Index	rs857601	30239722	4e-09	806834	G	T	G	1488	0.29746	-0.0211	0.9832	-0.0006139
Body Mass Index	rs862320	31669095	3e-32	457822	C	T	T	1100	0.21992	2.32	0.02041	0.07427
Body Mass Index	rs872281	30239722	2e-11	806834	C	T	C	181	0.03617	-1.7915	0.07331	-0.1382
Body Mass Index	rs876424	30108127	3e-08	334487	T	G	G	2399	0.47943	2.104	0.03546	0.05537
Body Mass Index	rs890235	30239722	2e-09	434794	A	G	A	1819	0.36341	-0.5288	0.597	-0.01463
Body Mass Index	rs905993	30595370	6e-09	458000	G	C	C	1544	0.3086	0.7779	0.4367	0.0223
Body Mass Index	rs908443	30595370	5e-11	458000	A	G	G	1751	0.34991	1.6311	0.103	0.04642
Body Mass Index	rs923994	31669095	4e-09	457822	A	G	G	536	0.10721	0.5348	0.5929	0.02268
Body Mass Index	rs925946	19079260	9e-10	73758	T	G	T	1367	0.27319	-0.0602	0.952	-0.001822
Body Mass Index	rs9277988	31669095	3e-13	457822	T	C	T	349	0.06978	-0.6502	0.5156	-0.03533
Body Mass Index	rs9291768	31669095	1e-09	457822	C	T	T	2317	0.46309	0.796	0.4261	0.02153
Body Mass Index	rs9291822	31669095	6e-15	457822	C	T	T	2320	0.46353	0.3015	0.7631	0.00803
Body Mass Index	rs9294260	30595370	4e-14	458000	G	A	G	628	0.12552	-1.6851	0.09207	-0.07149
Body Mass Index	rs9297524	30595370	6e-09	458000	T	C	C	983	0.19646	0.8247	0.4096	0.02935
Body Mass Index	rs9299	30595370	7e-09	458000	C	T	T	1140	0.22787	1.7596	0.07858	0.05964
Body Mass Index	rs9299338	30595370	2e-16	458000	A	G	G	2156	0.43086	0.6751	0.4997	0.0179
Body Mass Index	rs9302652	30239722	9e-40	434794	C	T	T	990	0.19784	0.2892	0.7725	0.009597
Body Mass Index	rs930295	30239722	2e-19	806834	A	C	C	170	0.03389	2.0074	0.0448	0.153
Body Mass Index	rs9317002	30239722	5e-19	806834	C	A	A	2030	0.40571	1.0099	0.3126	0.02805
Body Mass Index	rs9320823	30239722	2e-21	806834	T	C	C	1233	0.2464	0.2071	0.8359	0.006498
Body Mass Index	rs932267	31669095	2e-09	457822	T	C	T	624	0.12477	-0.0331	0.9736	-0.001392
Body Mass Index	rs934515	30239722	7e-12	806834	G	A	A	1032	0.20622	0.1467	0.8834	0.004898
Body Mass Index	rs9367369	30239722	2e-12	434794	A	G	A	309	0.06173	-0.6679	0.5042	-0.03758
Body Mass Index	rs9376609	30239722	2e-10	806834	G	A	G	1794	0.35845	-0.2508	0.802	-0.007064
Body Mass Index	rs9378999	30595370	2e-09	458000	T	C	T	2212	0.44199	-1.8195	0.06894	-0.05119
Body Mass Index	rs9387640	31669095	4e-09	457822	C	T	C	1799	0.35955	-0.0567	0.9548	-0.001545
Body Mass Index	rs9397585	28892062	5e-09	158284	T	C	C	2377	0.47508	2.018	0.04368	0.05408
Body Mass Index	rs944340	30239722	6e-11	806834	C	T	T	1356	0.27103	0.3793	0.7045	0.01117
Body Mass Index	rs946824	30239722	5e-15	806834	T	C	T	616	0.12305	-1.7939	0.07293	-0.07283
Body Mass Index	rs9469503	31669095	6e-10	457822	G	T	G	1340	0.26774	-2.0271	0.04274	-0.0612
Body Mass Index	rs947088	30239722	4e-11	806834	G	T	T	943	0.18849	0.4511	0.652	0.01528
Body Mass Index	rs9471333	31669095	2e-31	457822	C	T	C	2217	0.44299	-0.9269	0.3541	-0.0251
Body Mass Index	rs947612	30108127	2e-13	334487	G	A	G	1255	0.25087	-0.0695	0.9446	-0.002241
Body Mass Index	rs9480184	30595370	2e-09	458000	C	T	C	646	0.12913	-0.6159	0.538	-0.02429
Body Mass Index	rs9527455	30239722	2e-09	806834	C	A	C	212	0.04237	-0.5656	0.5717	-0.03966
Body Mass Index	rs9536382	30595370	7e-09	458000	A	C	C	1229	0.24555	0.6057	0.5448	0.01899
Body Mass Index	rs9540493	31669095	2e-09	457822	A	G	A	1858	0.37122	-1.4497	0.1472	-0.03955
Body Mass Index	rs9571687	30239722	2e-11	806834	C	A	C	2248	0.4492	-0.8372	0.4025	-0.02302
Body Mass Index	rs9595893	30239722	4e-20	374756	G	T	G	1495	0.29882	-1.3746	0.1693	-0.03986
Body Mass Index	rs9596810	31669095	7e-14	457822	C	T	C	1238	0.24732	-0.0545	0.9565	-0.0018
Body Mass Index	rs9673839	31669095	1e-10	457822	A	G	A	2101	0.41984	-2.416	0.01575	-0.06506
Body Mass Index	rs972540	30108127	2e-10	334487	A	G	G	839	0.16757	1.1863	0.2356	0.04207
Body Mass Index	rs977747	30108127	2e-11	334487	T	G	T	1587	0.31715	-0.3147	0.753	-0.008929
Body Mass Index	rs9786986	28892062	2e-09	158284	G	T	G	1050	0.20982	-0.1584	0.8741	-0.005271
Body Mass Index	rs9805893	30239722	9e-10	806834	A	C	C	1114	0.22261	0.2972	0.7663	0.009552
Body Mass Index	rs9836431	31669095	2e-09	457822	G	T	T	1301	0.25994	1.0727	0.2835	0.03222
Body Mass Index	rs9852062	30595370	2e-12	458000	T	A	A	2110	0.42173	1.2801	0.2006	0.03377
Body Mass Index	rs9862795	30239722	4e-44	806834	A	T	T	1844	0.36853	1.8591	0.06311	0.05299
Body Mass Index	rs9862842	30595370	6e-09	458000	T	C	C	1352	0.2701	0.4974	0.6189	0.01557
Body Mass Index	rs9870575	30239722	1e-10	374756	G	A	G	186	0.03709	-0.0281	0.9776	-0.001932
Body Mass Index	rs9876105	31669095	6e-11	457822	T	A	A	1517	0.30316	0.3473	0.7284	0.01021
Body Mass Index	rs9896535	30595370	8e-12	458000	C	T	C	2216	0.44289	-1.5277	0.1267	-0.04096
Body Mass Index	rs9910745	30239722	3e-26	434794	C	T	C	2437	0.48698	-0.2686	0.7882	-0.007049
Body Mass Index	rs9929792	30239722	2e-19	806834	A	T	A	1739	0.34743	-1.0576	0.2903	-0.03149
Body Mass Index	rs9944545	30108127	9e-31	334487	C	T	C	2220	0.44359	-1.2555	0.2094	-0.03526
Body Mass Index	rs995258	30595370	8e-12	458000	A	C	A	660	0.13186	-1.3184	0.1875	-0.05488
Body Mass Index	rs9953955	31669095	7e-10	457822	T	C	T	2287	0.45696	-0.7077	0.4792	-0.01877
Body Mass Index	rs9963612	31669095	1e-17	457822	T	C	T	795	0.15884	-1.1838	0.2366	-0.0465
Body Mass Index	rs9971845	30595370	3e-09	458000	T	C	C	1993	0.39834	1.4399	0.15	0.0413
Waist Circumference	rs10048061	31669095	8e-10	457690	C	G	C	1273	0.25446	-0.5579	0.577	-0.01746
Waist Circumference	rs10051787	26785701	5e-08	44609	T	C	T	1024	0.20473	-0.1362	0.8917	-0.004365
Waist Circumference	rs1007330	31669095	2e-18	457690	C	T	C	1091	0.218	-1.3746	0.1694	-0.04539
Waist Circumference	rs10080237	28448500	5e-08	160475	T	C	T	574	0.11463	-1.3835	0.1666	-0.05789
Waist Circumference	rs10096191	31669095	5e-26	457690	T	G	T	185	0.0371	-1.9865	0.04707	-0.1414
Waist Circumference	rs10146997	19557197	5e-08	31373	G	A	G	1749	0.34953	1.4082	0.1592	0.04034
Waist Circumference	rs10152514	31669095	5e-14	457690	T	A	T	1752	0.35	-0.2243	0.8226	-0.006256
Waist Circumference	rs10152595	31669095	3e-20	457690	C	G	G	608	0.12159	0.9757	0.3293	0.04038
Waist Circumference	rs10173522	31669095	7e-10	457690	C	A	A	1762	0.352	0.706	0.4803	0.01915
Waist Circumference	rs10177093	31669095	1e-13	457690	G	T	T	2010	0.402	1.0767	0.2817	0.02915
Waist Circumference	rs10196493	31669095	5e-09	457690	T	C	T	435	0.0869	-0.6326	0.527	-0.03135
Waist Circumference	rs10208158	31669095	6e-16	457690	C	T	T	2334	0.466	0.2011	0.8407	0.005318
Waist Circumference	rs10209330	31669095	8e-12	457690	T	C	C	2064	0.413	1.2293	0.219	0.03327
Waist Circumference	rs10223666	31669095	1e-17	457690	G	C	C	1451	0.28998	1.5452	0.1224	0.04722
Waist Circumference	rs10230872	31669095	1e-09	457690	A	C	A	1848	0.369	-0.2399	0.8104	-0.007004
Waist Circumference	rs10238339	31669095	2e-30	457690	T	C	C	771	0.154	1.2745	0.2026	0.04711
Waist Circumference	rs10275982	31669095	5e-10	457690	C	A	C	853	0.17038	-0.1603	0.8726	-0.00567
Waist Circumference	rs10447553	31669095	3e-18	457690	T	C	T	422	0.0844	-1.1847	0.2362	-0.05626
Waist Circumference	rs10474066	31669095	2e-09	457690	T	C	T	2422	0.484	-0.6283	0.5298	-0.01665
Waist Circumference	rs10485279	31669095	3e-12	457690	A	T	T	437	0.08742	1.0526	0.2926	0.04929
Waist Circumference	rs10488581	31669095	5e-09	457690	T	G	G	788	0.158	0.4724	0.6367	0.01689
Waist Circumference	rs10516107	26426971	3e-12	252375	A	G	A	372	0.07443	1.0442	0.2965	0.0537
Waist Circumference	rs1059490	31669095	6e-16	457690	T	C	C	1577	0.31505	0.554	0.5796	0.01598
Waist Circumference	rs1062070	31453325	6e-10	347158	A	G	A	587	0.117	-0.4322	0.6656	-0.0177
Waist Circumference	rs10737554	31669095	6e-24	457690	C	T	C	2015	0.40259	-0.8085	0.4189	-0.02151
Waist Circumference	rs10747784	31669095	4e-13	457690	G	A	A	1106	0.221	1.2633	0.2066	0.04122
Waist Circumference	rs10770705	31669095	1e-12	457690	A	C	C	1278	0.25541	1.6993	0.08936	0.05167
Waist Circumference	rs10773049	31669095	3e-41	457690	T	C	C	2278	0.45531	0.4038	0.6864	0.01083
Waist Circumference	rs10774021	31669095	7e-09	457690	C	T	C	2487	0.49703	-1.1563	0.2476	-0.03187
Waist Circumference	rs10789931	31669095	3e-09	457690	C	T	T	525	0.10496	1.0382	0.2992	0.04631
Waist Circumference	rs10794175	31669095	1e-12	457690	G	T	G	1767	0.353	-0.7351	0.4624	-0.02052
Waist Circumference	rs10820411	31669095	2e-15	457690	G	T	T	1341	0.26803	0.8826	0.3775	0.02653
Waist Circumference	rs10820612	31669095	8e-15	457690	G	A	G	1657	0.33119	-0.3979	0.6907	-0.01126
Waist Circumference	rs10820747	31669095	6e-19	457690	G	A	A	1827	0.36514	1.0698	0.2848	0.03112
Waist Circumference	rs10820788	31669095	6e-09	457690	A	G	A	1475	0.29478	-2.0094	0.04458	-0.05818
Waist Circumference	rs10843151	28448500	2e-10	160475	G	A	G	300	0.06004	-0.167	0.8674	-0.009491
Waist Circumference	rs10861879	31669095	3e-12	457690	G	A	A	974	0.19461	0.8349	0.4038	0.02981
Waist Circumference	rs10871451	31669095	4e-17	457690	C	G	G	2155	0.431	0.6353	0.5253	0.01717
Waist Circumference	rs10883762	31669095	8e-11	457690	T	C	C	1453	0.29	1.4316	0.1524	0.04209
Waist Circumference	rs10891290	31669095	2e-25	457690	T	C	T	1215	0.24276	-0.0573	0.9543	-0.001783
Waist Circumference	rs10919449	31669095	8e-15	457690	C	A	A	2113	0.42218	0.6077	0.5435	0.01647
Waist Circumference	rs10925060	25673412	9e-13	143480	C	T	T	802	0.16029	0.1069	0.9149	0.003846
Waist Circumference	rs10933548	31669095	1e-11	457690	T	C	C	850	0.17	0.7442	0.4568	0.02581
Waist Circumference	rs10938397	30593698	3e-11	155961	A	G	G	1119	0.22372	0.7359	0.4619	0.02308
Waist Circumference	rs10947552	31669095	5e-09	457690	T	A	A	430	0.0859	0.2697	0.7874	0.01393
Waist Circumference	rs10963067	31669095	6e-12	457690	C	A	A	344	0.06878	1.3162	0.1882	0.07063
Waist Circumference	rs10990303	31669095	2e-25	457690	C	T	T	1069	0.21361	1.1751	0.24	0.04007
Waist Circumference	rs11015890	31669095	6e-09	457690	C	T	T	1432	0.286	0.1959	0.8447	0.005807
Waist Circumference	rs11045347	31669095	1e-09	457690	T	C	T	2237	0.44712	-2.1286	0.03337	-0.06055
Waist Circumference	rs11049890	31669095	4e-09	457690	C	T	C	1667	0.3332	-0.9406	0.347	-0.02661
Waist Circumference	rs11111869	31669095	8e-09	457690	G	A	A	279	0.05582	0.1924	0.8474	0.01126
Waist Circumference	rs11156429	28448500	2e-15	160475	T	G	T	1125	0.22483	-1.1607	0.2458	-0.03763
Waist Circumference	rs111885446	31669095	2e-26	457690	A	G	G	461	0.09222	1.391	0.1643	0.06924
Waist Circumference	rs11191392	31669095	3e-13	457690	C	A	A	2427	0.485	0.6347	0.5257	0.0166
Waist Circumference	rs11191775	31669095	8e-09	457690	G	C	C	358	0.07151	0.1952	0.8452	0.0102
Waist Circumference	rs11205277	28443625	4e-12	152914	A	G	G	798	0.15939	1.1902	0.2341	0.06462
Waist Circumference	rs11229169	31669095	3e-09	457690	C	G	C	164	0.03268	-1.0769	0.2816	-0.08814
Waist Circumference	rs112498803	31669095	6e-11	457690	G	A	A	354	0.0708	0.2901	0.7717	0.01494
Waist Circumference	rs113000492	31669095	3e-19	457690	T	A	T	978	0.196	-0.7027	0.4823	-0.02401
Waist Circumference	rs1144	30575882	5e-08	663598	T	C	C	1242	0.24811	0.1285	0.8977	0.003956
Waist Circumference	rs11579916	31669095	1e-13	457690	G	A	A	1250	0.25	0.6475	0.5174	0.02053
Waist Circumference	rs11587555	31669095	4e-13	457690	C	G	G	269	0.0537	0.7141	0.4752	0.04255
Waist Circumference	rs11630187	31669095	2e-09	457690	A	G	G	687	0.137	0.4023	0.6875	0.01655
Waist Circumference	rs11634491	31669095	2e-11	457690	A	G	G	1194	0.23866	1.3235	0.1858	0.04211
Waist Circumference	rs11636084	31669095	7e-14	457690	A	G	G	2066	0.413	0.7781	0.4365	0.02101
Waist Circumference	rs11636613	31669095	9e-12	457690	A	G	G	2193	0.438	0.0745	0.9406	0.002051
Waist Circumference	rs11679731	31669095	2e-12	457690	A	T	A	348	0.06952	-1.0136	0.3108	-0.05373
Waist Circumference	rs11716727	31669095	2e-10	457690	C	T	C	486	0.0971	-1.0818	0.2794	-0.0505
Waist Circumference	rs11746028	31669095	5e-14	457690	C	T	T	1522	0.30422	1.4315	0.1524	0.04169
Waist Circumference	rs11747559	31669095	6e-13	457690	T	C	C	1800	0.36	0.786	0.4319	0.0217
Waist Circumference	rs11814327	31669095	9e-11	457690	G	A	A	722	0.144	0.9052	0.3654	0.03433
Waist Circumference	rs11854764	31669095	8e-11	457690	G	C	G	207	0.0415	-1.262	0.207	-0.08539
Waist Circumference	rs11892043	31669095	2e-11	457690	A	G	A	1182	0.2363	-0.0348	0.9722	-0.001079
Waist Circumference	rs11921117	31669095	1e-09	457690	T	C	T	1179	0.236	-0.9727	0.3308	-0.0306
Waist Circumference	rs11933087	31669095	3e-12	457690	A	T	T	2212	0.442	0.6686	0.5038	0.01828
Waist Circumference	rs11961675	31669095	4e-09	457690	G	A	G	830	0.16596	-0.1248	0.9007	-0.00485
Waist Circumference	rs12048049	28443625	2e-09	152914	C	G	G	2337	0.46702	1.6836	0.09235	0.04448
Waist Circumference	rs12063247	31669095	1e-17	457690	G	A	G	273	0.0546	-1.8628	0.06258	-0.1065
Waist Circumference	rs12097390	31669095	1e-12	457690	C	T	T	1291	0.258	0.0018	0.9985	5.873e-05
Waist Circumference	rs12127195	25673412	3e-08	143480	G	A	A	1864	0.37259	0.8116	0.4171	0.02264
Waist Circumference	rs12140402	31669095	2e-09	457690	G	A	G	1096	0.219	-0.2103	0.8335	-0.007489
Waist Circumference	rs12197246	31669095	2e-10	457690	G	A	G	241	0.0481	-1.0162	0.3096	-0.06514
Waist Circumference	rs12206376	31669095	2e-09	457690	G	A	A	421	0.0842	0.9439	0.3453	0.04725
Waist Circumference	rs12207675	28443625	5e-08	152914	T	C	C	376	0.07507	0.9999	0.3174	0.04989
Waist Circumference	rs12221107	31669095	1e-09	457690	C	T	T	100	0.02001	0.4312	0.6663	0.04439
Waist Circumference	rs12235468	31669095	3e-10	457690	G	C	C	540	0.10793	1.3727	0.1699	0.05906
Waist Circumference	rs12317176	28443625	1e-16	152914	C	T	C	2311	0.46184	-2.3249	0.02014	-0.06258
Waist Circumference	rs12330322	25673412	3e-08	143480	C	T	C	1591	0.31797	-0.0451	0.964	-0.001304
Waist Circumference	rs12351112	31669095	9e-10	457690	A	G	A	1087	0.21722	-1.2068	0.2276	-0.04147
Waist Circumference	rs1244060	31669095	2e-13	457690	A	G	A	2067	0.413	-0.6387	0.5231	-0.01831
Waist Circumference	rs12443928	31669095	3e-10	457690	G	T	T	409	0.0817	0.0375	0.9701	0.001836
Waist Circumference	rs12449442	31669095	8e-11	457690	G	A	G	946	0.189	-2.313	0.02079	-0.0788
Waist Circumference	rs12460547	31669095	2e-12	457690	G	A	G	321	0.06415	-0.6953	0.487	-0.04119
Waist Circumference	rs12476693	31669095	3e-09	457690	A	C	A	638	0.12752	-0.6806	0.4962	-0.0279
Waist Circumference	rs12490079	31669095	4e-13	457690	T	C	T	1750	0.34964	-1.5823	0.1137	-0.04497
Waist Circumference	rs12493901	28443625	3e-08	195506	G	A	G	515	0.10284	-1.2621	0.207	-0.05596
Waist Circumference	rs1251015	31669095	1e-13	457690	G	A	A	2067	0.41308	0.3378	0.7355	0.009067
Waist Circumference	rs12525417	31669095	7e-11	457690	C	T	T	1749	0.349	1.1203	0.2627	0.03128
Waist Circumference	rs12525534	31669095	3e-13	457690	T	C	C	1294	0.259	0.5888	0.556	0.01877
Waist Circumference	rs12570009	31669095	8e-15	457690	G	C	G	1571	0.314	-1.3817	0.1672	-0.039
Waist Circumference	rs12592096	31669095	7e-20	457690	A	T	A	539	0.10772	-1.5463	0.1221	-0.06687
Waist Circumference	rs12592845	31669095	7e-16	457690	C	T	C	504	0.10079	-1.241	0.2147	-0.06048
Waist Circumference	rs12608504	28443625	3e-08	152914	A	G	A	1788	0.3574	-1.1088	0.2676	-0.03156
Waist Circumference	rs12732181	31669095	3e-10	457690	A	G	A	110	0.0219	-1.1606	0.2459	-0.1062
Waist Circumference	rs12734458	31669095	4e-18	457690	T	C	C	897	0.179	0.034	0.9728	0.001172
Waist Circumference	rs12774134	31669095	4e-13	457690	C	T	C	523	0.1046	-0.0076	0.9939	-0.0003317
Waist Circumference	rs12794995	31669095	1e-17	457690	G	A	G	445	0.08891	-3.3528	0.0008099	-0.1659
Waist Circumference	rs12885454	25673412	3e-08	143480	C	A	C	657	0.13137	-0.9133	0.3611	-0.03546
Waist Circumference	rs12905223	31669095	5e-29	457690	T	C	C	482	0.0963	0.7725	0.4399	0.03488
Waist Circumference	rs12912010	31669095	8e-11	457690	G	T	G	1184	0.237	-0.6834	0.4944	-0.02106
Waist Circumference	rs13033060	31669095	7e-10	457690	G	T	G	1299	0.26	-1.2008	0.2299	-0.03749
Waist Circumference	rs13038866	31669095	3e-12	457690	G	A	G	1002	0.2	-1.1204	0.2626	-0.03735
Waist Circumference	rs13101237	31669095	1e-09	457690	T	G	G	1152	0.23	0.5135	0.6077	0.0168
Waist Circumference	rs13116718	31669095	1e-09	457690	T	A	T	1628	0.325	-0.3478	0.728	-0.009975
Waist Circumference	rs13205533	31669095	7e-09	457690	G	A	G	1160	0.232	-0.8045	0.4212	-0.02534
Waist Circumference	rs13216391	31669095	2e-14	457690	A	G	A	1571	0.314	-1.3588	0.1743	-0.03896
Waist Circumference	rs13284106	31669095	3e-11	457690	G	A	G	1801	0.35992	-1.0062	0.3144	-0.02845
Waist Circumference	rs1328757	31669095	2e-09	457690	C	T	T	1625	0.325	0.3959	0.6922	0.01127
Waist Circumference	rs1330	28448500	4e-08	160475	C	T	T	900	0.17987	1.0148	0.3103	0.03591
Waist Circumference	rs13333522	31669095	7e-10	457690	C	G	G	1635	0.327	0.0587	0.9532	0.001671
Waist Circumference	rs13386347	31669095	2e-24	457690	A	T	A	2177	0.435	-0.5845	0.559	-0.0156
Waist Circumference	rs1339382	31669095	4e-42	457690	A	G	A	2088	0.417	-0.2904	0.7715	-0.007802
Waist Circumference	rs13406620	31669095	1e-09	457690	C	T	C	520	0.10382	-0.7036	0.4817	-0.03117
Waist Circumference	rs1341278	31669095	2e-23	457690	T	G	T	271	0.0541	-1.1598	0.2462	-0.0686
Waist Circumference	rs1344674	25673412	4e-13	143480	A	G	G	834	0.167	0.2368	0.8128	0.008561
Waist Circumference	rs1385499	31669095	4e-10	457690	G	A	A	1945	0.389	1.4484	0.1476	0.03911
Waist Circumference	rs1401795	31669095	2e-12	457690	A	G	A	1661	0.332	-0.7062	0.4801	-0.02031
Waist Circumference	rs141724470	31669095	6e-09	457690	T	C	C	933	0.186	0.667	0.5048	0.02442
Waist Circumference	rs1473781	31669095	9e-10	457690	G	A	A	407	0.08125	0.9134	0.3611	0.04854
Waist Circumference	rs1501411	31669095	3e-10	457690	G	C	C	912	0.182	0.962	0.3361	0.03291
Waist Circumference	rs1504841	31669095	2e-10	457690	G	A	G	1519	0.30354	-0.074	0.941	-0.002138
Waist Circumference	rs150969	31669095	6e-13	457690	T	C	T	154	0.0308	-0.089	0.9291	-0.007236
Waist Circumference	rs151058	31669095	3e-10	457690	T	C	C	535	0.107	0.8826	0.3775	0.03774
Waist Circumference	rs1531094	31669095	8e-11	457690	A	G	G	2177	0.43501	0.2019	0.84	0.005362
Waist Circumference	rs1533015	31669095	2e-17	457690	A	C	A	2412	0.482	-0.412	0.6804	-0.01132
Waist Circumference	rs1534025	31669095	3e-16	457690	C	T	T	1832	0.366	1.1786	0.2387	0.03275
Waist Circumference	rs1550162	31669095	3e-09	457690	G	A	A	980	0.196	0.1248	0.9007	0.004139
Waist Circumference	rs1558902	26833246	4e-15	78525	T	A	A	524	0.10481	0.9677	0.3333	0.04321
Waist Circumference	rs157577	31669095	6e-11	457690	G	C	C	1896	0.37891	0.503	0.615	0.01403
Waist Circumference	rs1660131	31669095	9e-09	457690	C	A	A	2422	0.484	0.8101	0.418	0.02293
Waist Circumference	rs1664789	25673412	4e-08	143480	T	C	C	953	0.19042	0.9247	0.3552	0.0305
Waist Circumference	rs16844417	31669095	5e-10	457690	G	A	G	391	0.0781	-0.7428	0.4576	-0.03709
Waist Circumference	rs1684583	31669095	4e-09	457690	C	A	A	1365	0.273	1.7109	0.08721	0.05119
Waist Circumference	rs16893543	31669095	3e-09	457690	C	T	T	1931	0.386	1.2673	0.2051	0.03448
Waist Circumference	rs16896276	31669095	9e-20	457690	T	A	A	386	0.07719	0.3206	0.7485	0.01749
Waist Circumference	rs16937474	31669095	1e-09	457690	A	T	T	999	0.2	0.2098	0.8339	0.006965
Waist Circumference	rs16962650	31669095	2e-09	457690	C	T	T	942	0.18827	0.0287	0.9771	0.001024
Waist Circumference	rs17022808	31669095	5e-12	457690	A	G	G	70	0.014	0.9748	0.3298	0.1156
Waist Circumference	rs17154889	31669095	2e-11	457690	C	A	A	1025	0.20491	0.6718	0.5018	0.02238
Waist Circumference	rs171835	31669095	8e-10	457690	G	A	A	1365	0.27273	3.4042	0.0006724	0.1019
Waist Circumference	rs1722136	31669095	7e-11	457690	C	A	C	2001	0.4	-0.6478	0.5172	-0.01755
Waist Circumference	rs17291497	31669095	7e-14	457690	T	C	C	1423	0.28444	0.184	0.8541	0.005443
Waist Circumference	rs17357954	31669095	1e-12	457690	G	T	T	206	0.0412	0.9798	0.3272	0.06811
Waist Circumference	rs17649913	31669095	3e-10	457690	T	C	C	432	0.0863	1.9115	0.05604	0.09198
Waist Circumference	rs17673793	31669095	2e-11	457690	A	G	G	706	0.141	0.9336	0.3506	0.03665
Waist Circumference	rs1779427	31669095	6e-17	457690	T	A	A	2384	0.4764	1.31	0.1903	0.03578
Waist Circumference	rs1784203	25673412	1e-19	143480	A	G	A	1475	0.29471	-0.6838	0.4941	-0.02051
Waist Circumference	rs1793958	31669095	1e-09	457690	A	G	G	2171	0.43395	0.9254	0.3549	0.02516
Waist Circumference	rs1822534	31669095	7e-11	457690	A	G	G	1452	0.29	1.6951	0.09015	0.04979
Waist Circumference	rs1826947	31669095	4e-09	457690	G	A	A	1365	0.273	0.0295	0.9765	0.0008943
Waist Circumference	rs1868673	26785701	1e-08	44609	A	C	C	1560	0.31169	2.6766	0.007478	0.07751
Waist Circumference	rs1875632	31669095	1e-14	457690	C	T	T	1497	0.299	0.8831	0.3773	0.02583
Waist Circumference	rs1892203	31669095	1e-11	457690	C	T	T	1298	0.2594	0.284	0.7764	0.008723
Waist Circumference	rs1929848	31669095	5e-10	457690	G	T	G	1534	0.307	-0.5197	0.6033	-0.01502
Waist Circumference	rs1930955	31669095	7e-10	457690	C	G	G	1208	0.241	0.7128	0.476	0.02273
Waist Circumference	rs1936797	28448500	7e-12	122328	A	G	G	1933	0.38638	0.2864	0.7746	0.007782
Waist Circumference	rs1968470	31669095	2e-11	457690	G	A	G	2126	0.425	-0.836	0.4032	-0.02308
Waist Circumference	rs1984119	31669095	5e-26	457690	T	C	T	981	0.19598	-1.8354	0.06655	-0.06132
Waist Circumference	rs1990657	31669095	6e-13	457690	T	C	T	1340	0.26787	-0.7103	0.4776	-0.02158
Waist Circumference	rs2007632	31669095	2e-21	457690	A	G	A	563	0.11251	-0.3205	0.7486	-0.01371
Waist Circumference	rs2008845	31669095	2e-11	457690	T	G	T	683	0.137	-1.1251	0.2606	-0.04285
Waist Circumference	rs2027982	31669095	7e-12	457690	T	C	C	1927	0.38512	0.3135	0.7539	0.008722
Waist Circumference	rs2047937	30575882	5e-08	663598	C	T	C	2392	0.47806	-0.6648	0.5062	-0.0173
Waist Circumference	rs2058176	31669095	9e-10	457690	G	C	G	1873	0.374	-0.0698	0.9444	-0.001962
Waist Circumference	rs2075064	23966867	2e-08	23564	C	T	C	629	0.12579	-1.8894	0.05893	-0.07572
Waist Circumference	rs2075665	31669095	3e-13	457690	A	T	T	2306	0.46081	0.8674	0.3858	0.02351
Waist Circumference	rs210621	31669095	2e-12	457690	G	A	A	294	0.05884	0.051	0.9593	0.002978
Waist Circumference	rs2112347	30239722	8e-18	381152	T	G	T	2469	0.49345	-0.6986	0.4849	-0.01838
Waist Circumference	rs2124969	25673412	7e-09	143480	T	C	C	430	0.08598	0.4615	0.6445	0.02225
Waist Circumference	rs215225	31669095	3e-09	457690	A	G	G	2061	0.41178	1.2085	0.2269	0.03548
Waist Circumference	rs2167750	31669095	1e-13	457690	C	T	C	2353	0.47023	-1.2199	0.2226	-0.03165
Waist Circumference	rs2176040	25673412	1e-12	143480	A	G	A	1593	0.31836	-0.7453	0.4562	-0.02089
Waist Circumference	rs2197271	28443625	8e-09	152914	G	C	G	1479	0.29552	0.9723	0.331	0.02844
Waist Circumference	rs2200019	31669095	8e-13	457690	C	T	T	1711	0.342	0.7812	0.4347	0.02177
Waist Circumference	rs2220856	31669095	5e-22	457690	A	T	A	610	0.12192	-0.1556	0.8764	-0.006219
Waist Circumference	rs2235571	31669095	1e-15	457690	T	G	T	436	0.087	-1.0206	0.3075	-0.05002
Waist Circumference	rs2235920	31669095	2e-21	457690	C	G	C	1352	0.27	-0.2155	0.8294	-0.006645
Waist Circumference	rs2237687	31669095	4e-09	457690	C	T	T	2439	0.487	1.2825	0.1998	0.036
Waist Circumference	rs2260051	31928498	2e-13	291107	A	T	A	1768	0.353	-0.8244	0.4098	-0.02288
Waist Circumference	rs2268382	31669095	2e-14	457690	A	C	A	2473	0.494	-1.4357	0.1512	-0.03805
Waist Circumference	rs2274319	31669095	6e-20	457690	T	C	T	2349	0.46933	-0.8991	0.3686	-0.02439
Waist Circumference	rs2274432	25673412	2e-12	143480	G	A	A	828	0.16545	1.9914	0.04652	0.07122
Waist Circumference	rs2276016	31669095	1e-19	457690	C	T	C	190	0.03791	-0.8386	0.4018	-0.06316
Waist Circumference	rs227733	31669095	2e-19	457690	C	A	A	1589	0.31748	1.0992	0.2718	0.0321
Waist Circumference	rs2279337	31669095	8e-09	457690	A	G	A	932	0.186	-1.7572	0.07898	-0.06043
Waist Circumference	rs2287019	30239722	1e-19	316772	C	T	C	727	0.14536	-1.3556	0.1753	-0.06791
Waist Circumference	rs2287528	31669095	3e-12	457690	T	C	C	544	0.10881	0.6773	0.4983	0.03039
Waist Circumference	rs2293576	25673412	9e-10	143480	G	A	G	343	0.06846	-2.5434	0.01103	-0.1336
Waist Circumference	rs2300149	28448500	3e-10	160475	C	T	C	1541	0.30802	-0.3526	0.7245	-0.01009
Waist Circumference	rs231906	28448500	2e-08	160475	G	A	G	1524	0.30456	-0.5661	0.5713	-0.01745
Waist Circumference	rs2325036	25673412	2e-11	143480	A	C	A	1803	0.36023	-0.2097	0.8339	-0.005748
Waist Circumference	rs236541	31669095	1e-09	457690	C	T	C	1926	0.385	-1.2488	0.2118	-0.03378
Waist Circumference	rs2389922	31669095	7e-11	457690	A	G	G	1443	0.28841	0.3602	0.7188	0.01059
Waist Circumference	rs2428548	31669095	4e-12	457690	A	G	A	1413	0.28235	-1.0013	0.3168	-0.03005
Waist Circumference	rs2496689	31669095	9e-29	457690	G	A	G	1190	0.23778	-0.405	0.6855	-0.0125
Waist Circumference	rs2507948	31669095	2e-09	457690	A	G	A	1983	0.3963	-1.1159	0.2646	-0.03042
Waist Circumference	rs2531992	25673412	3e-09	143480	A	G	G	1618	0.32334	0.3739	0.7085	0.01059
Waist Circumference	rs2544676	31669095	1e-10	457690	C	T	C	209	0.04177	-0.4156	0.6777	-0.02769
Waist Circumference	rs260658	31669095	3e-09	457690	G	A	A	596	0.119	0.4764	0.6338	0.02005
Waist Circumference	rs263598	31669095	5e-09	457690	C	G	G	2374	0.47434	0.8505	0.3951	0.02355
Waist Circumference	rs2649666	31669095	2e-11	457690	G	C	G	1762	0.35202	-0.6897	0.4904	-0.01986
Waist Circumference	rs2650492	25673412	2e-11	143480	G	A	A	381	0.07609	0.2636	0.7921	0.0208
Waist Circumference	rs2655268	31669095	2e-17	457690	C	T	C	1986	0.39683	-0.045	0.9641	-0.001212
Waist Circumference	rs2659207	31669095	8e-09	457690	C	T	C	494	0.0988	-0.1772	0.8594	-0.007808
Waist Circumference	rs2668767	31669095	4e-09	457690	T	C	C	2379	0.475	1.3386	0.1808	0.03539
Waist Circumference	rs2678204	31928498	2e-16	291107	T	G	G	1637	0.3271	0.645	0.519	0.01804
Waist Circumference	rs2678904	31669095	7e-19	457690	G	T	T	1220	0.24385	0.5112	0.6092	0.0159
Waist Circumference	rs2684788	31669095	2e-10	457690	C	T	T	1986	0.39695	0.2399	0.8104	0.006991
Waist Circumference	rs2710619	31669095	2e-09	457690	C	T	T	2485	0.497	0.2312	0.8171	0.006111
Waist Circumference	rs2715093	31669095	3e-12	457690	T	C	T	2424	0.484	-1.3719	0.1702	-0.03598
Waist Circumference	rs2725370	31928498	3e-14	291107	T	C	C	581	0.116	0.4142	0.6788	0.01716
Waist Circumference	rs272869	28443625	2e-08	195506	A	G	G	1294	0.25853	1.3523	0.1764	0.04002
Waist Circumference	rs273958	31669095	2e-18	457690	T	C	T	2027	0.405	-0.4128	0.6798	-0.01124
Waist Circumference	rs2763265	31669095	8e-23	457690	A	G	A	1405	0.281	-0.728	0.4667	-0.02201
Waist Circumference	rs2814080	31669095	1e-10	457690	C	G	G	2231	0.446	1.1839	0.2365	0.03144
Waist Circumference	rs28444975	31669095	6e-18	457690	T	C	C	2478	0.495	1.3005	0.1935	0.03432
Waist Circumference	rs284660	31669095	2e-12	457690	G	T	G	2283	0.456	-0.2678	0.7888	-0.007339
Waist Circumference	rs2848649	31669095	2e-10	457690	G	A	A	453	0.0905	0.969	0.3326	0.04673
Waist Circumference	rs28501371	31669095	5e-09	457690	G	A	A	1092	0.218	0.9074	0.3642	0.0306
Waist Circumference	rs2854747	31669095	4e-15	457690	G	A	A	1807	0.36115	1.2262	0.2202	0.03355
Waist Circumference	rs28583508	31669095	6e-23	457690	G	T	T	1173	0.23451	0.227	0.8205	0.007181
Waist Circumference	rs2863714	31669095	5e-12	457690	A	G	G	913	0.18242	0.0069	0.9945	0.0002443
Waist Circumference	rs2871289	31669095	9e-09	457690	T	C	T	604	0.121	-0.9972	0.3187	-0.04121
Waist Circumference	rs2874670	31669095	3e-10	457690	G	A	G	1851	0.37	-0.4817	0.6301	-0.01341
Waist Circumference	rs28748079	31669095	6e-09	457690	C	T	C	2497	0.49894	-0.9852	0.3246	-0.02706
Waist Circumference	rs289515	31669095	3e-09	457690	G	C	G	1143	0.228	-1.6763	0.09379	-0.05267
Waist Circumference	rs2902065	31669095	1e-09	457690	A	G	G	299	0.0597	0.5507	0.5819	0.03193
Waist Circumference	rs2903386	31669095	1e-18	457690	T	C	C	1503	0.30026	0.9307	0.3521	0.02702
Waist Circumference	rs2916184	31669095	5e-20	457690	A	G	A	774	0.155	-0.6654	0.5058	-0.0243
Waist Circumference	rs291970	31669095	4e-14	457690	C	T	C	416	0.08315	-0.782	0.4342	-0.03796
Waist Circumference	rs2992649	31669095	9e-11	457690	A	G	A	2245	0.449	-0.0613	0.9511	-0.001624
Waist Circumference	rs3000790	31669095	1e-09	457690	G	A	G	1294	0.2585	-0.6123	0.5404	-0.01849
Waist Circumference	rs3020372	31669095	9e-12	457690	T	C	C	601	0.12	0.5836	0.5596	0.02444
Waist Circumference	rs3100609	31669095	3e-18	457690	C	A	C	268	0.0536	-0.5066	0.6125	-0.02971
Waist Circumference	rs3109841	31669095	2e-18	457690	G	T	T	1212	0.242	0.5568	0.5777	0.01746
Waist Circumference	rs3119837	31669095	2e-23	457690	C	T	T	1631	0.326	1.5194	0.1288	0.04248
Waist Circumference	rs3124017	31669095	1e-10	457690	T	C	T	1793	0.35834	-0.2638	0.7919	-0.007825
Waist Circumference	rs34266312	31669095	2e-09	457690	G	A	G	815	0.163	-0.3755	0.7073	-0.01376
Waist Circumference	rs34356467	31669095	3e-11	457690	G	T	T	904	0.18071	0.3942	0.6935	0.01327
Waist Circumference	rs34884999	31669095	4e-15	457690	C	T	C	239	0.0477	-1.5671	0.1172	-0.104
Waist Circumference	rs34894639	31928498	1e-10	291107	C	T	C	1883	0.376	-1.6855	0.092	-0.04775
Waist Circumference	rs35344761	31669095	2e-33	457690	C	A	A	205	0.04094	0.4437	0.6573	0.03153
Waist Circumference	rs354820	31669095	7e-10	457690	C	T	C	1246	0.24895	-0.4458	0.6558	-0.01437
Waist Circumference	rs35755011	31669095	4e-11	457690	C	T	C	1403	0.28	-0.2215	0.8247	-0.006508
Waist Circumference	rs357565	31669095	3e-16	457690	C	A	A	994	0.19866	0.4441	0.657	0.01528
Waist Circumference	rs35881190	31669095	1e-10	457690	C	T	T	1741	0.348	1.4363	0.151	0.04138
Waist Circumference	rs36063247	31669095	4e-11	457690	C	T	C	108	0.0215	-0.8635	0.3879	-0.08269
Waist Circumference	rs366991	31669095	5e-09	457690	A	G	A	999	0.2	-1.1006	0.2711	-0.03716
Waist Circumference	rs3736403	31669095	1e-15	457690	T	C	C	651	0.13018	0.898	0.3693	0.03553
Waist Circumference	rs3737815	31669095	7e-10	457690	C	A	A	281	0.05609	0.7664	0.4435	0.0467
Waist Circumference	rs3740237	31669095	8e-10	457690	G	C	C	133	0.02653	0.9349	0.3499	0.08171
Waist Circumference	rs3754829	31669095	3e-09	457690	G	A	G	1505	0.301	-1.4809	0.1387	-0.04308
Waist Circumference	rs3764419	28448500	4e-08	160475	C	A	C	1285	0.25672	-0.2507	0.8021	-0.007561
Waist Circumference	rs3792752	31669095	8e-24	457690	A	G	A	2157	0.43097	-1.4227	0.1549	-0.03816
Waist Circumference	rs3809770	31669095	2e-10	457690	A	G	A	1528	0.305	-2.7152	0.006662	-0.08638
Waist Circumference	rs3849570	25673412	2e-08	143480	C	A	A	2388	0.47729	0.5163	0.6057	0.01377
Waist Circumference	rs3862030	28443625	2e-08	195506	A	G	A	2177	0.4351	-0.7135	0.4756	-0.01921
Waist Circumference	rs3923203	31669095	1e-13	457690	G	C	C	1761	0.35198	0.7402	0.4593	0.02055
Waist Circumference	rs3926666	31669095	3e-19	457690	C	T	C	1993	0.398	-0.0039	0.9969	-0.0001069
Waist Circumference	rs3936510	31669095	4e-36	457690	G	T	G	1187	0.23716	-1.9491	0.05137	-0.06194
Waist Circumference	rs394335	31669095	2e-13	457690	G	C	C	1399	0.27964	0.3702	0.7113	0.01094
Waist Circumference	rs409620	31669095	4e-09	457690	T	C	T	2240	0.44763	-0.9446	0.3449	-0.02491
Waist Circumference	rs4130548	25673412	3e-10	143480	T	C	C	370	0.07404	0.363	0.7167	0.01858
Waist Circumference	rs4141278	25673412	3e-15	143480	T	C	C	266	0.0531	0.5831	0.5599	0.0359
Waist Circumference	rs42044	31669095	9e-21	457690	T	G	G	585	0.117	0.6482	0.5169	0.02695
Waist Circumference	rs4257903	31669095	1e-10	457690	T	C	C	1905	0.381	0.3367	0.7364	0.009034
Waist Circumference	rs4289378	31669095	3e-19	457690	T	C	T	176	0.0351	-0.4339	0.6644	-0.03195
Waist Circumference	rs42938	31669095	9e-09	457690	T	C	T	2257	0.451	-0.1296	0.8969	-0.003699
Waist Circumference	rs4303473	31669095	2e-10	457690	G	C	C	1817	0.363	1.7139	0.08665	0.05296
Waist Circumference	rs4447843	31669095	6e-11	457690	A	G	A	1721	0.344	-0.4848	0.6279	-0.01352
Waist Circumference	rs4472337	31453325	2e-23	347158	C	T	C	1679	0.33554	-1.6565	0.09772	-0.04635
Waist Circumference	rs4556142	31669095	5e-14	457690	A	G	A	795	0.15883	-0.069	0.945	-0.002639
Waist Circumference	rs4556405	31669095	2e-29	457690	A	G	G	1596	0.319	0.2693	0.7877	0.007687
Waist Circumference	rs4583201	31669095	5e-11	457690	C	G	C	362	0.07226	-1.2789	0.201	-0.06677
Waist Circumference	rs4589746	31669095	5e-11	457690	G	A	A	512	0.1024	0.8973	0.3696	0.04124
Waist Circumference	rs4650649	31669095	3e-09	457690	G	A	A	996	0.199	0.3089	0.7574	0.01066
Waist Circumference	rs4659386	31669095	2e-09	457690	G	T	T	1162	0.232	0.1099	0.9125	0.003588
Waist Circumference	rs4670893	31669095	2e-19	457690	G	C	C	997	0.19929	0.6074	0.5436	0.02166
Waist Circumference	rs4674406	31669095	4e-11	457690	C	T	T	2351	0.47	0.7157	0.4742	0.0198
Waist Circumference	rs4694504	31669095	8e-32	457690	A	G	G	1647	0.329	0.407	0.684	0.01145
Waist Circumference	rs4731699	31669095	7e-12	457690	C	T	T	444	0.0888	1.8648	0.06231	0.08741
Waist Circumference	rs4733724	31669095	8e-19	457690	A	G	A	1117	0.223	-1.2519	0.2107	-0.04047
Waist Circumference	rs4733894	31669095	4e-11	457690	T	C	C	1112	0.22214	0.7616	0.4463	0.02451
Waist Circumference	rs4735769	31669095	6e-09	457690	A	C	C	403	0.0805	0.3897	0.6968	0.01931
Waist Circumference	rs4738141	30575882	5e-08	663598	A	G	G	1868	0.37328	0.7938	0.4273	0.02238
Waist Circumference	rs4743771	31669095	1e-12	457690	C	A	C	2463	0.49223	-0.513	0.608	-0.01421
Waist Circumference	rs4759364	31669095	6e-14	457690	C	T	C	1451	0.28993	-1.2362	0.2165	-0.03892
Waist Circumference	rs4775348	31669095	2e-11	457690	T	A	A	916	0.183	2.0648	0.03903	0.07022
Waist Circumference	rs4782285	28552196	2e-10	50665	T	A	A	2334	0.467	0.2448	0.8066	0.007147
Waist Circumference	rs4782429	31669095	1e-11	457690	A	G	A	288	0.0575	-0.7568	0.4492	-0.04213
Waist Circumference	rs4800452	28448500	1e-17	122328	C	T	T	1734	0.34643	2.238	0.02529	0.06236
Waist Circumference	rs4804312	31669095	5e-29	457690	T	C	C	2066	0.413	0.1571	0.8752	0.004395
Waist Circumference	rs4813038	31669095	4e-12	457690	A	G	A	719	0.144	-0.3689	0.7122	-0.01428
Waist Circumference	rs4815904	31669095	8e-09	457690	T	C	T	1301	0.26	-0.0354	0.9717	-0.001061
Waist Circumference	rs483954	31669095	4e-09	457690	A	G	G	2013	0.40237	1.2048	0.2284	0.03285
Waist Circumference	rs4842918	31669095	1e-62	457690	T	C	C	1091	0.218	0.8547	0.3928	0.02784
Waist Circumference	rs4842926	31669095	1e-44	457690	C	T	C	2322	0.46407	-1.1839	0.2365	-0.032
Waist Circumference	rs4848643	31669095	2e-12	457690	T	C	C	1263	0.252	0.0087	0.9931	0.0002621
Waist Circumference	rs4865956	31669095	3e-22	457690	T	A	A	1530	0.306	0.7259	0.468	0.02067
Waist Circumference	rs4868125	31669095	5e-32	457690	G	C	G	2129	0.42554	0.4282	0.6686	0.0114
Waist Circumference	rs4883958	31669095	3e-09	457690	C	T	T	2229	0.446	1.2378	0.2159	0.03494
Waist Circumference	rs4886782	28443625	2e-08	152914	G	A	G	508	0.10145	-1.6923	0.0907	-0.08013
Waist Circumference	rs4896582	28448500	1e-13	160475	G	A	G	670	0.13399	-0.5293	0.5967	-0.02167
Waist Circumference	rs4904744	31669095	1e-13	457690	G	A	A	2468	0.493	1.7804	0.07511	0.04751
Waist Circumference	rs491087	31669095	9e-09	457690	G	A	G	1408	0.281	-2.6373	0.008401	-0.08023
Waist Circumference	rs4912440	31669095	1e-09	457690	T	G	T	326	0.0651	-0.5187	0.604	-0.02958
Waist Circumference	rs4963975	28448500	4e-09	160475	G	A	A	748	0.1495	0.045	0.9641	0.001668
Waist Circumference	rs4980572	31669095	5e-15	457690	G	A	G	985	0.1968	-2.2095	0.02721	-0.07713
Waist Circumference	rs509533	31669095	3e-09	457690	G	C	G	1942	0.38817	-0.0494	0.9606	-0.001441
Waist Circumference	rs547195	31669095	3e-10	457690	G	T	G	967	0.19319	-1.4738	0.1406	-0.04893
Waist Circumference	rs55749333	31669095	6e-24	457690	C	T	C	2345	0.46862	-1.1528	0.2491	-0.03191
Waist Circumference	rs56011514	31669095	3e-11	457690	A	G	G	1654	0.33061	0.6332	0.5267	0.01808
Waist Circumference	rs56097917	31669095	2e-09	457690	A	T	T	2176	0.43478	0.1848	0.8534	0.005087
Waist Circumference	rs56160221	31669095	5e-19	457690	C	T	C	604	0.121	-1.3148	0.1887	-0.05581
Waist Circumference	rs56274609	31669095	2e-13	457690	G	A	G	659	0.13175	-0.8099	0.4181	-0.0348
Waist Circumference	rs56279768	31669095	3e-17	457690	C	T	C	643	0.1284	-1.6149	0.1064	-0.06628
Waist Circumference	rs56406311	31669095	3e-51	457690	C	T	C	1338	0.267	-0.1698	0.8652	-0.005244
Waist Circumference	rs56784950	31669095	5e-21	457690	C	A	A	1631	0.326	0.0553	0.9559	0.001613
Waist Circumference	rs56803995	31669095	6e-09	457690	A	G	G	380	0.07596	0.0896	0.9286	0.004732
Waist Circumference	rs56818816	31669095	1e-14	457690	C	G	G	782	0.156	0.8271	0.4082	0.02987
Waist Circumference	rs57340203	31669095	5e-10	457690	A	G	G	411	0.0822	0.3264	0.7442	0.01699
Waist Circumference	rs57862683	31669095	7e-14	457690	A	G	G	1995	0.39863	1.8652	0.06226	0.05173
Waist Circumference	rs57865802	31669095	4e-12	457690	A	G	G	234	0.0468	1.0891	0.2762	0.06921
Waist Circumference	rs57882451	31669095	1e-10	457690	A	G	G	2022	0.404	0.2477	0.8044	0.006642
Waist Circumference	rs58612872	31669095	2e-10	457690	A	G	A	533	0.106	-0.9363	0.3492	-0.04126
Waist Circumference	rs58811733	31669095	1e-10	457690	G	T	G	238	0.0476	-2.0433	0.04111	-0.1323
Waist Circumference	rs58842569	31669095	1e-17	457690	T	G	T	1871	0.374	-0.6999	0.4841	-0.01934
Waist Circumference	rs59885016	31669095	7e-27	457690	T	A	A	661	0.13219	0.7621	0.446	0.03079
Waist Circumference	rs60109456	31669095	1e-12	457690	A	G	A	1170	0.23384	-0.2802	0.7793	-0.009011
Waist Circumference	rs6016252	31669095	3e-09	457690	A	G	G	2085	0.417	0.3322	0.7398	0.008893
Waist Circumference	rs6029180	31669095	2e-12	457690	A	G	A	1151	0.23004	-0.2738	0.7843	-0.008773
Waist Circumference	rs6054441	31669095	2e-14	457690	C	A	A	1675	0.335	0.2765	0.7822	0.008312
Waist Circumference	rs6060562	31669095	6e-15	457690	A	G	A	1521	0.30404	-0.1168	0.907	-0.003396
Waist Circumference	rs606452	28448500	6e-09	160475	A	C	A	1880	0.37577	-0.9468	0.3438	-0.0272
Waist Circumference	rs6066121	31669095	7e-09	457690	A	G	G	1723	0.344	1.1216	0.2621	0.03159
Waist Circumference	rs60683614	31928498	8e-09	291107	C	T	C	776	0.15498	-1.2016	0.2296	-0.04385
Waist Circumference	rs6077011	31669095	4e-11	457690	T	C	T	1043	0.208	-1.2557	0.2093	-0.04148
Waist Circumference	rs6077240	31669095	5e-09	457690	C	T	T	551	0.11	0.0075	0.994	0.0003195
Waist Circumference	rs60884807	31669095	2e-12	457690	T	C	C	424	0.0847	0.1719	0.8635	0.008536
Waist Circumference	rs60938452	31669095	3e-28	457690	G	T	G	736	0.147	-0.3977	0.6909	-0.01548
Waist Circumference	rs61800588	31669095	1e-11	457690	T	C	C	629	0.126	0.6435	0.5199	0.02556
Waist Circumference	rs62005949	31669095	9e-09	457690	G	A	A	960	0.19176	0.2349	0.8143	0.008111
Waist Circumference	rs62012770	31669095	6e-11	457690	A	G	G	192	0.03842	0.2142	0.8304	0.01497
Waist Circumference	rs62029652	31669095	1e-24	457690	C	T	T	389	0.0777	0.7018	0.4828	0.037
Waist Circumference	rs62057090	31928498	4e-15	291107	C	G	C	1422	0.284	-1.125	0.2607	-0.03472
Waist Circumference	rs62059794	31669095	9e-15	457690	G	A	G	857	0.17136	-1.097	0.2727	-0.04193
Waist Circumference	rs62063286	31669095	7e-19	457690	T	C	T	233	0.0465	-2.2396	0.02519	-0.1589
Waist Circumference	rs62291612	31669095	5e-14	457690	G	A	A	324	0.06475	1.7125	0.08691	0.09714
Waist Circumference	rs62329992	31669095	6e-13	457690	C	G	G	330	0.0659	0.1282	0.898	0.007377
Waist Circumference	rs62357886	31669095	1e-09	457690	C	T	T	898	0.17947	0.5836	0.5595	0.02094
Waist Circumference	rs62399010	31669095	8e-13	457690	T	A	T	604	0.1207	-1.2414	0.2146	-0.05164
Waist Circumference	rs62446652	31669095	8e-10	457690	G	C	G	1226	0.245	-0.1801	0.8571	-0.005895
Waist Circumference	rs642950	31669095	1e-16	457690	C	T	C	1930	0.386	-0.1198	0.9046	-0.003286
Waist Circumference	rs6437061	25673412	2e-08	143480	A	C	A	917	0.18316	-0.2536	0.7998	-0.009183
Waist Circumference	rs6456499	31669095	4e-09	457690	G	C	C	1816	0.363	1.0996	0.2716	0.03047
Waist Circumference	rs6493325	31669095	1e-10	457690	T	C	T	978	0.19537	-0.1214	0.9034	-0.004057
Waist Circumference	rs6497029	31669095	3e-09	457690	A	G	G	1983	0.39633	0.9894	0.3226	0.02764
Waist Circumference	rs6537283	31669095	4e-21	457690	T	C	T	350	0.07	-0.5968	0.5507	-0.03146
Waist Circumference	rs6548600	31669095	2e-10	457690	G	A	A	1369	0.274	1.6643	0.09615	0.04979
Waist Circumference	rs6556301	30575882	5e-08	663598	G	T	T	1233	0.2465	0.5186	0.6041	0.01787
Waist Circumference	rs6567160	25673412	3e-24	143480	T	C	C	948	0.1895	0.2328	0.8159	0.008
Waist Circumference	rs6589252	31669095	5e-15	457690	A	C	A	388	0.07752	-0.8325	0.4052	-0.04202
Waist Circumference	rs66464318	31669095	2e-16	457690	G	T	G	953	0.191	-1.2011	0.2298	-0.04447
Waist Circumference	rs6705646	31669095	6e-16	457690	A	G	A	770	0.15396	-0.5229	0.6011	-0.01948
Waist Circumference	rs6710091	31669095	8e-11	457690	C	G	G	1050	0.21	0.9419	0.3463	0.03177
Waist Circumference	rs6715793	25673412	1e-08	143480	C	T	T	1397	0.27915	0.0655	0.9478	0.002045
Waist Circumference	rs68049170	31669095	6e-10	457690	G	A	G	397	0.07934	-0.3344	0.7381	-0.01662
Waist Circumference	rs6867518	31669095	9e-20	457690	T	C	T	698	0.139	-0.3421	0.7323	-0.01315
Waist Circumference	rs689860	31669095	5e-09	457690	G	A	A	1662	0.33204	1.0674	0.2859	0.0299
Waist Circumference	rs6902771	31669095	2e-10	457690	C	T	C	2457	0.491	-0.0092	0.9927	-0.0002503
Waist Circumference	rs6932767	31669095	3e-10	457690	G	T	T	698	0.13943	0.3676	0.7132	0.01391
Waist Circumference	rs6938592	31669095	1e-11	457690	A	T	T	2497	0.49897	0.203	0.8392	0.005489
Waist Circumference	rs6962887	31669095	3e-09	457690	T	G	G	1000	0.2	2.0966	0.03611	0.07344
Waist Circumference	rs6978655	31669095	9e-10	457690	C	T	T	841	0.16811	0.7001	0.4839	0.0252
Waist Circumference	rs6988451	31669095	2e-11	457690	G	A	A	2290	0.458	0.3151	0.7527	0.008853
Waist Circumference	rs7021721	31669095	6e-10	457690	G	C	G	856	0.17113	-1.5477	0.1218	-0.05397
Waist Circumference	rs7042625	31669095	3e-10	457690	G	C	C	1873	0.37439	0.3646	0.7155	0.01012
Waist Circumference	rs708439	31669095	4e-10	457690	A	G	A	766	0.15307	-1.4321	0.1522	-0.05276
Waist Circumference	rs7099771	31669095	9e-09	457690	A	G	A	1014	0.20272	-0.4156	0.6778	-0.01431
Waist Circumference	rs7132908	28552196	2e-09	50665	G	A	A	770	0.154	2.1783	0.02946	0.08119
Waist Circumference	rs7138100	31669095	4e-18	457690	C	A	C	1441	0.288	-1.2746	0.2025	-0.03671
Waist Circumference	rs71424363	31669095	8e-20	457690	G	A	G	327	0.06529	-2.5033	0.01236	-0.1438
Waist Circumference	rs7188873	31669095	5e-10	457690	A	G	G	1250	0.25	0.4712	0.6376	0.01473
Waist Circumference	rs7207306	31669095	1e-12	457690	C	T	C	1720	0.34379	-0.3349	0.7377	-0.009367
Waist Circumference	rs7211132	31669095	3e-09	457690	G	T	T	1601	0.32	0.283	0.7772	0.007926
Waist Circumference	rs7238397	31669095	1e-18	457690	C	G	C	835	0.167	-0.231	0.8174	-0.008271
Waist Circumference	rs72740637	31669095	1e-14	457690	G	A	G	1349	0.27	-0.2278	0.8198	-0.007306
Waist Circumference	rs72758394	31669095	2e-09	457690	G	T	T	1030	0.20585	1.1906	0.2339	0.0393
Waist Circumference	rs72773891	31669095	2e-09	457690	C	T	C	226	0.04514	-0.2269	0.8205	-0.01635
Waist Circumference	rs72785129	31669095	6e-09	457690	C	T	C	146	0.0291	-1.4164	0.1568	-0.1132
Waist Circumference	rs72820455	31669095	8e-10	457690	G	C	G	488	0.09744	-1.0915	0.2752	-0.04933
Waist Circumference	rs72843280	31669095	8e-10	457690	A	C	C	296	0.05913	0.9721	0.3311	0.05578
Waist Circumference	rs72958256	31669095	2e-11	457690	C	T	T	691	0.13813	2.105	0.03538	0.08253
Waist Circumference	rs7302017	20966902	5e-06	1779	G	A	G	1235	0.24683	-2.7188	0.006589	-0.08387
Waist Circumference	rs73023520	31669095	1e-10	457690	G	A	A	435	0.0869	0.35	0.7263	0.01775
Waist Circumference	rs73027016	31669095	2e-09	457690	G	A	A	779	0.156	0.6915	0.4893	0.02766
Waist Circumference	rs73030120	31669095	1e-30	457690	A	G	A	220	0.0441	-0.2064	0.8365	-0.01402
Waist Circumference	rs7306812	31669095	2e-12	457690	A	G	G	1118	0.223	0.0409	0.9674	0.001321
Waist Circumference	rs73068448	31669095	2e-12	457690	C	T	T	148	0.0295	1.9624	0.04981	0.1671
Waist Circumference	rs73094710	31669095	1e-20	457690	T	G	T	186	0.0373	-0.9414	0.3466	-0.06969
Waist Circumference	rs7309492	31669095	2e-10	457690	T	A	A	2472	0.494	1.0357	0.3004	0.02777
Waist Circumference	rs73111541	31669095	3e-12	457690	G	A	A	746	0.14903	1.0196	0.308	0.04132
Waist Circumference	rs737948	31669095	2e-15	457690	A	C	C	660	0.132	0.551	0.5817	0.02226
Waist Circumference	rs7394655	31669095	3e-29	457690	A	G	G	200	0.03991	1.1429	0.2532	0.07767
Waist Circumference	rs7396592	31669095	3e-10	457690	T	C	C	2130	0.42557	0.8911	0.373	0.02439
Waist Circumference	rs741677	28448500	3e-09	160475	A	G	A	1419	0.28363	-1.5086	0.1315	-0.04419
Waist Circumference	rs746429	31669095	3e-09	457690	G	A	G	957	0.19134	-0.5314	0.5952	-0.01826
Waist Circumference	rs7513580	28448500	3e-12	122328	G	A	G	1458	0.29131	-0.6533	0.5136	-0.01889
Waist Circumference	rs75265117	31669095	2e-15	457690	C	G	C	863	0.172	-1.5458	0.1223	-0.05586
Waist Circumference	rs75340848	31669095	2e-10	457690	G	A	A	291	0.0583	0.6171	0.5372	0.03643
Waist Circumference	rs757608	30575882	5e-08	663598	A	T	A	1037	0.20716	-1.8341	0.06673	-0.05916
Waist Circumference	rs75978807	31669095	3e-11	457690	A	G	G	1626	0.32485	0.7597	0.4475	0.02184
Waist Circumference	rs76045944	31669095	8e-09	457690	T	C	T	122	0.0244	-0.8699	0.3844	-0.07936
Waist Circumference	rs7621331	25673412	5e-08	143480	A	G	A	1122	0.2242	-0.1811	0.8563	-0.005749
Waist Circumference	rs762705	31669095	5e-11	457690	A	C	C	1144	0.22866	1.2614	0.2073	0.04054
Waist Circumference	rs7632381	28448500	3e-10	122328	T	C	C	842	0.16831	0.1925	0.8474	0.006902
Waist Circumference	rs7632986	31669095	6e-10	457690	C	T	C	2045	0.40877	-1.1434	0.253	-0.03174
Waist Circumference	rs7641212	31669095	8e-13	457690	T	C	T	1755	0.35069	-0.6895	0.4906	-0.02033
Waist Circumference	rs7647718	31669095	5e-09	457690	A	G	A	1453	0.29035	-0.421	0.6738	-0.01258
Waist Circumference	rs7649970	31453325	5e-10	347158	C	T	T	865	0.17288	2.6318	0.008536	0.09185
Waist Circumference	rs76567515	31669095	2e-12	457690	C	T	T	204	0.04072	1.4848	0.1377	0.1035
Waist Circumference	rs7673321	31669095	1e-18	457690	T	A	A	825	0.16493	0.3408	0.7332	0.01208
Waist Circumference	rs7684769	31669095	1e-13	457690	T	C	T	1925	0.385	-0.3986	0.6902	-0.01095
Waist Circumference	rs7720626	31669095	6e-10	457690	C	T	C	2184	0.436	-1.3941	0.1634	-0.04036
Waist Circumference	rs7727485	31669095	1e-15	457690	C	T	C	551	0.11	-0.1173	0.9067	-0.005033
Waist Circumference	rs7728690	31669095	2e-11	457690	C	T	T	2416	0.483	0.4993	0.6176	0.01296
Waist Circumference	rs7733331	25673412	1e-11	143480	T	C	T	1849	0.36955	-0.7948	0.4268	-0.0218
Waist Circumference	rs7733998	31669095	2e-11	457690	T	C	C	1277	0.255	0.7214	0.4707	0.02233
Waist Circumference	rs7786820	31669095	6e-10	457690	G	A	A	1174	0.23462	0.3194	0.7494	0.01053
Waist Circumference	rs77959151	31669095	1e-10	457690	G	T	T	166	0.0332	0.3845	0.7007	0.03042
Waist Circumference	rs7801581	25673412	8e-11	143480	C	T	T	1250	0.24987	0.0503	0.9599	0.001654
Waist Circumference	rs78615563	31669095	3e-15	457690	C	T	C	120	0.0239	-0.4199	0.6746	-0.03716
Waist Circumference	rs7900751	31669095	4e-12	457690	C	G	G	2197	0.439	1.2591	0.2081	0.03342
Waist Circumference	rs793456	31669095	3e-22	457690	G	A	G	2394	0.47835	-0.0659	0.9475	-0.001771
Waist Circumference	rs7947391	31669095	3e-17	457690	A	G	A	2431	0.48582	-1.6526	0.09851	-0.04549
Waist Circumference	rs79495055	31669095	2e-09	457690	C	G	C	199	0.03972	-0.2346	0.8146	-0.01621
Waist Circumference	rs79652218	31669095	9e-12	457690	T	C	C	257	0.05139	0.5081	0.6114	0.03161
Waist Circumference	rs798502	25673412	3e-11	143480	A	C	A	528	0.10547	-0.9795	0.3274	-0.04172
Waist Circumference	rs798533	31669095	3e-15	457690	T	C	T	1421	0.284	-0.9883	0.3231	-0.02883
Waist Circumference	rs7985381	31669095	6e-10	457690	T	C	T	884	0.177	-0.1456	0.8843	-0.00521
Waist Circumference	rs799444	31669095	3e-10	457690	T	C	C	1715	0.343	0.4486	0.6538	0.01268
Waist Circumference	rs7995591	31669095	2e-10	457690	A	G	A	308	0.0616	-2.1622	0.03068	-0.1259
Waist Circumference	rs8007661	28448500	2e-08	160475	C	T	C	1508	0.30133	-1.4984	0.1341	-0.0431
Waist Circumference	rs8025628	31669095	6e-10	457690	C	T	T	1657	0.331	1.5041	0.1327	0.04344
Waist Circumference	rs8026676	31669095	1e-11	457690	G	A	G	2141	0.42786	-1.0119	0.3117	-0.02688
Waist Circumference	rs8035323	31669095	2e-10	457690	C	T	C	2260	0.4516	-0.207	0.836	-0.005511
Waist Circumference	rs8035886	31669095	2e-34	457690	T	C	C	1514	0.303	1.4405	0.1498	0.04191
Waist Circumference	rs8037502	31669095	3e-15	457690	A	C	C	2111	0.422	0.1633	0.8703	0.004361
Waist Circumference	rs8054554	31669095	9e-12	457690	T	C	T	1629	0.325	-2.0603	0.03945	-0.06123
Waist Circumference	rs8055190	30575882	5e-08	663598	C	T	C	2362	0.4721	-1.6594	0.09715	-0.0442
Waist Circumference	rs806794	25673412	2e-09	143480	A	G	A	1874	0.37445	-0.2309	0.8174	-0.006313
Waist Circumference	rs8111582	31669095	2e-10	457690	A	T	A	2200	0.43955	-0.1057	0.9158	-0.002908
Waist Circumference	rs835633	31669095	4e-12	457690	T	C	T	2431	0.48586	-1.7374	0.08241	-0.04556
Waist Circumference	rs849140	28443625	2e-09	152914	T	C	T	2315	0.46259	-0.705	0.4809	-0.01873
Waist Circumference	rs862048	31669095	7e-32	457690	A	G	G	1429	0.286	2.6912	0.00716	0.07803
Waist Circumference	rs876476	31669095	9e-10	457690	G	A	G	967	0.193	-0.6763	0.4989	-0.02256
Waist Circumference	rs886821	31669095	7e-10	457690	T	C	C	389	0.07769	0.3251	0.7451	0.01602
Waist Circumference	rs889695	31669095	7e-09	457690	T	C	C	2335	0.467	0.6339	0.5262	0.01789
Waist Circumference	rs916893	31669095	6e-09	457690	T	C	C	1823	0.364	0.2155	0.8294	0.006009
Waist Circumference	rs9289979	31669095	6e-10	457690	C	T	C	2211	0.442	-0.1996	0.8418	-0.00526
Waist Circumference	rs9309272	31669095	7e-33	457690	G	T	G	208	0.0416	-0.0825	0.9343	-0.005457
Waist Circumference	rs9350902	31669095	5e-12	457690	G	C	C	1718	0.34335	0.8984	0.3691	0.02496
Waist Circumference	rs9362083	31669095	4e-21	457690	T	A	A	1118	0.223	1.0144	0.3105	0.0326
Waist Circumference	rs9400239	25673412	2e-11	143480	T	C	C	1178	0.23539	1.2957	0.1952	0.04138
Waist Circumference	rs9409085	31669095	1e-16	457690	A	G	G	913	0.18244	1.0822	0.2793	0.03807
Waist Circumference	rs9425573	31669095	2e-18	457690	G	T	G	2118	0.423	-1.2349	0.217	-0.03418
Waist Circumference	rs9435179	31669095	6e-09	457690	G	A	G	1114	0.223	-0.4161	0.6774	-0.01441
Waist Circumference	rs9435732	30595370	2e-10	458000	C	T	C	1050	0.20975	-0.266	0.7903	-0.008566
Waist Circumference	rs944370	31669095	9e-13	457690	C	A	C	636	0.12707	-0.6111	0.5412	-0.02449
Waist Circumference	rs9462162	31669095	4e-12	457690	T	C	C	1499	0.3	0.8918	0.3726	0.02625
Waist Circumference	rs9504915	31669095	1e-09	457690	A	G	A	2077	0.415	-0.1547	0.8771	-0.004547
Waist Circumference	rs952359	31669095	3e-11	457690	G	A	G	2147	0.429	-0.6554	0.5123	-0.01753
Waist Circumference	rs9545359	31669095	1e-09	457690	C	T	C	1539	0.307	-1.7983	0.07223	-0.05144
Waist Circumference	rs9634212	31669095	2e-09	457690	C	A	A	638	0.12755	0.4686	0.6394	0.02036
Waist Circumference	rs9750717	31669095	4e-09	457690	A	G	A	1008	0.20152	-0.0002	0.9998	-7.25e-06
Waist Circumference	rs975210	31669095	8e-10	457690	G	A	A	819	0.16367	0.0604	0.9519	0.002299
Waist Circumference	rs975970	31669095	2e-10	457690	A	T	A	2364	0.472	-1.7211	0.08533	-0.0459
Waist Circumference	rs976346	31669095	3e-10	457690	A	G	G	2421	0.48381	1.3181	0.1876	0.03626
Waist Circumference	rs978888	31669095	3e-19	457690	T	C	T	722	0.144	-1.3411	0.18	-0.05339
Waist Circumference	rs9791086	31669095	1e-09	457690	T	C	T	1741	0.348	-1.5228	0.1279	-0.04619
Waist Circumference	rs9819362	31669095	8e-09	457690	A	G	A	1883	0.376	-1.2192	0.2229	-0.03483
Waist Circumference	rs982085	31669095	2e-10	457690	C	G	C	2157	0.431	-0.2173	0.828	-0.005784
Waist Circumference	rs9838517	31669095	5e-11	457690	T	C	C	898	0.179	0.6639	0.5068	0.02264
Waist Circumference	rs984222	20935629	9e-25	77167	C	G	G	2228	0.44527	2.034	0.04204	0.05448
Waist Circumference	rs9860730	28443625	2e-09	152914	A	G	A	1017	0.2033	-0.6611	0.5086	-0.02207
Waist Circumference	rs9865051	31669095	2e-26	457690	C	T	C	618	0.12351	-1.3656	0.1722	-0.05623
Waist Circumference	rs9907214	31669095	2e-12	457690	T	C	C	1419	0.284	0.3483	0.7276	0.01054
Waist Circumference	rs9908473	31669095	2e-12	457690	C	T	C	2035	0.407	-0.9346	0.3501	-0.0256
Waist Circumference	rs9909443	31669095	8e-14	457690	C	T	C	991	0.198	-1.7148	0.08649	-0.05832
Waist Circumference	rs997482	31669095	1e-13	457690	C	T	C	753	0.15041	-0.7834	0.4335	-0.03013
Waist Circumference	rs9977276	25673412	4e-08	143480	T	G	G	1167	0.23322	0.1585	0.8741	0.004995
Waist Circumference	rs998584	30595370	3e-145	458000	A	C	A	997	0.19918	1.7232	0.08495	0.05734
Waist to Hip Ratio	rs10019888	30239722	6e-18	379501	A	G	A	1133	0.22633	-0.0859	0.9316	-0.003137
Waist to Hip Ratio	rs10054063	30239722	2e-39	379501	A	T	A	904	0.18072	-0.0159	0.9873	-0.0006331
Waist to Hip Ratio	rs10065321	31669095	8e-10	457690	C	T	C	1523	0.30438	-1.4935	0.1354	-0.048
Waist to Hip Ratio	rs10078719	31669095	7e-15	457690	T	G	G	2395	0.47856	0.6569	0.5113	0.01906
Waist to Hip Ratio	rs10096191	31669095	6e-34	457690	T	G	T	183	0.03664	-0.9558	0.3393	-0.07545
Waist to Hip Ratio	rs10152595	31669095	2e-11	457690	C	G	C	612	0.12221	-1.2111	0.226	-0.0551
Waist to Hip Ratio	rs10185305	31669095	2e-13	457690	A	C	A	1781	0.35596	-0.4356	0.6631	-0.0133
Waist to Hip Ratio	rs10223666	31669095	2e-31	457690	G	C	C	1419	0.28354	2.0304	0.04242	0.06992
Waist to Hip Ratio	rs10245353	25673412	2e-16	143480	C	A	A	283	0.05662	0.8752	0.3815	0.05828
Waist to Hip Ratio	rs10264590	30575882	4e-23	660648	A	G	A	924	0.18467	-0.4084	0.6831	-0.0155
Waist to Hip Ratio	rs10270359	31669095	4e-09	457690	C	T	C	2096	0.4188	-0.4283	0.6685	-0.01321
Waist to Hip Ratio	rs10462028	31669095	2e-23	457690	G	A	A	851	0.1701	0.9198	0.3578	0.03623
Waist to Hip Ratio	rs10463416	30239722	9e-14	379501	G	A	A	2164	0.43238	0.3638	0.716	0.01087
Waist to Hip Ratio	rs1049281	28443625	2e-08	149672	T	C	C	1230	0.24585	2.0346	0.04201	0.0726
Waist to Hip Ratio	rs10494217	30778226	4e-10	288492	C	T	T	119	0.0237	0.3331	0.7391	0.03333
Waist to Hip Ratio	rs10512606	30575882	4e-16	660648	A	C	C	1279	0.25566	1.1072	0.2683	0.03715
Waist to Hip Ratio	rs1051921	30575882	4e-25	660648	G	A	G	495	0.09887	-0.2826	0.7775	-0.0148
Waist to Hip Ratio	rs1053593	30575882	5e-14	660648	G	T	G	783	0.15646	-0.0815	0.9351	-0.003319
Waist to Hip Ratio	rs1060330	26426971	3e-08	252375	T	C	T	1948	0.3893	-0.0716	0.9429	-0.002235
Waist to Hip Ratio	rs10750786	31669095	9e-11	457690	G	T	T	1545	0.30875	0.6204	0.5351	0.0202
Waist to Hip Ratio	rs10753534	30239722	2e-09	315284	A	G	A	1573	0.31436	-0.0992	0.9209	-0.003143
Waist to Hip Ratio	rs10761604	30239722	2e-10	379501	T	C	C	1438	0.2873	0.9087	0.3636	0.03034
Waist to Hip Ratio	rs10763957	31669095	7e-16	457690	C	T	C	2034	0.40654	-0.9491	0.3427	-0.03113
Waist to Hip Ratio	rs1077795	31669095	2e-11	457690	A	G	A	747	0.14934	-0.6252	0.5319	-0.02649
Waist to Hip Ratio	rs10784510	31669095	1e-10	457690	T	C	C	1161	0.23208	0.8545	0.3929	0.02983
Waist to Hip Ratio	rs10804658	31669095	1e-09	457690	C	G	C	2217	0.44306	-0.2189	0.8267	-0.006332
Waist to Hip Ratio	rs10808546	30239722	2e-20	379501	C	T	C	1711	0.34199	-1.4749	0.1404	-0.04612
Waist to Hip Ratio	rs10827226	31669095	3e-11	457690	T	C	C	1571	0.31395	0.6092	0.5425	0.01964
Waist to Hip Ratio	rs10863961	31669095	1e-11	457690	G	A	A	1425	0.28487	1.1277	0.2596	0.0369
Waist to Hip Ratio	rs10880823	30239722	6e-10	379501	T	C	T	1008	0.20143	-1.7495	0.08033	-0.0703
Waist to Hip Ratio	rs10887759	30239722	1e-12	379501	G	A	G	342	0.06834	-0.5181	0.6044	-0.03107
Waist to Hip Ratio	rs10891290	30239722	6e-36	379501	T	C	T	1245	0.2488	-1.3458	0.1785	-0.04625
Waist to Hip Ratio	rs10891483	30575882	5e-09	660648	C	T	T	429	0.08565	0.9291	0.3529	0.04875
Waist to Hip Ratio	rs10919388	30239722	1e-65	379501	A	C	A	1631	0.32586	-2.2102	0.02719	-0.06864
Waist to Hip Ratio	rs10919411	31669095	2e-10	457690	G	A	A	2360	0.47171	0.0505	0.9598	0.001504
Waist to Hip Ratio	rs10980797	30239722	5e-20	379501	A	G	A	1489	0.2975	-0.1624	0.871	-0.005269
Waist to Hip Ratio	rs10992408	30575882	2e-22	660648	A	G	G	723	0.14448	0.9782	0.3281	0.04084
Waist to Hip Ratio	rs11023199	31669095	5e-11	457690	A	G	A	697	0.1392	-1.7914	0.07335	-0.07656
Waist to Hip Ratio	rs11042846	31669095	2e-09	457690	A	G	A	1027	0.20516	-1.897	0.05795	-0.06853
Waist to Hip Ratio	rs11051005	30575882	3e-15	660648	A	G	A	243	0.04848	-1.2619	0.2071	-0.08692
Waist to Hip Ratio	rs11057353	30778226	2e-21	157516	T	C	T	2175	0.43456	-1.2255	0.2205	-0.03873
Waist to Hip Ratio	rs11072405	26426971	1e-08	252375	A	G	A	791	0.15817	-0.3066	0.7592	-0.01281
Waist to Hip Ratio	rs11072467	31669095	6e-11	457690	A	G	A	1903	0.38024	-1.0454	0.2959	-0.03121
Waist to Hip Ratio	rs11079041	30575882	4e-16	660648	T	A	A	2160	0.43166	1.1218	0.2621	0.03348
Waist to Hip Ratio	rs11082430	30239722	2e-09	379501	C	G	C	1329	0.26552	-0.6715	0.502	-0.02233
Waist to Hip Ratio	rs11130181	31669095	3e-18	457690	G	A	G	1654	0.33051	-1.3893	0.1649	-0.04365
Waist to Hip Ratio	rs11154720	31669095	4e-10	457690	G	A	A	613	0.12256	0.0226	0.982	0.001024
Waist to Hip Ratio	rs11187537	30239722	2e-15	379501	G	C	G	1803	0.36026	-0.4556	0.6487	-0.0144
Waist to Hip Ratio	rs111936426	31669095	1e-13	457690	G	A	A	369	0.07376	0.1883	0.8506	0.01113
Waist to Hip Ratio	rs11199781	31669095	6e-09	457690	A	T	A	174	0.03485	-0.3316	0.7402	-0.02914
Waist to Hip Ratio	rs112126248	31669095	1e-12	457690	G	A	A	523	0.10442	1.1362	0.256	0.05606
Waist to Hip Ratio	rs1121980	25673412	1e-23	143480	G	A	A	2262	0.45198	0.2664	0.7899	0.007959
Waist to Hip Ratio	rs112498803	30239722	2e-23	315284	G	A	A	352	0.07028	0.4404	0.6597	0.02513
Waist to Hip Ratio	rs112938313	31669095	1e-09	457690	A	G	G	204	0.04077	2.0194	0.04356	0.1494
Waist to Hip Ratio	rs113000492	31669095	6e-15	457690	T	A	A	982	0.19631	1.9601	0.0501	0.0737
Waist to Hip Ratio	rs113135335	31669095	2e-13	457690	T	G	G	325	0.06485	1.5153	0.1298	0.1002
Waist to Hip Ratio	rs113636864	31669095	2e-13	457690	C	T	C	258	0.05159	-0.2492	0.8032	-0.01786
Waist to Hip Ratio	rs113681861	31669095	2e-09	457690	G	C	G	188	0.03756	-0.4758	0.6343	-0.03811
Waist to Hip Ratio	rs11554159	30778226	2e-11	157516	G	A	A	1132	0.22617	0.1007	0.9198	0.004109
Waist to Hip Ratio	rs1156979	30575882	8e-09	660648	A	T	A	1059	0.21161	-1.2509	0.2111	-0.04642
Waist to Hip Ratio	rs11592754	30575882	4e-19	660648	A	C	C	127	0.0253	1.0297	0.3033	0.1002
Waist to Hip Ratio	rs11605956	31669095	4e-09	457690	T	C	T	709	0.14178	-0.3811	0.7032	-0.01639
Waist to Hip Ratio	rs11672110	31669095	2e-09	457690	A	G	G	1742	0.34808	0.3492	0.727	0.01076
Waist to Hip Ratio	rs11691270	31669095	7e-09	457690	G	T	G	181	0.03619	-2.2039	0.02763	-0.174
Waist to Hip Ratio	rs11698093	30239722	4e-43	315284	T	C	T	2475	0.49457	-0.3092	0.7572	-0.008916
Waist to Hip Ratio	rs11699612	31669095	9e-18	457690	C	T	C	547	0.10926	-1.4199	0.1558	-0.06825
Waist to Hip Ratio	rs11708337	31669095	5e-14	457690	A	G	G	532	0.10624	0.5392	0.5898	0.02578
Waist to Hip Ratio	rs11720408	31669095	6e-09	457690	T	A	A	954	0.19068	1.0059	0.3145	0.03794
Waist to Hip Ratio	rs11726981	30575882	1e-13	660648	A	C	A	1653	0.33025	-0.4476	0.6545	-0.01368
Waist to Hip Ratio	rs11746028	31669095	9e-14	457690	C	T	C	1528	0.30534	-0.5083	0.6113	-0.01636
Waist to Hip Ratio	rs11893623	31669095	3e-09	457690	G	A	A	1096	0.21912	0.5786	0.5629	0.02103
Waist to Hip Ratio	rs11893688	30575882	6e-12	660648	C	T	C	1426	0.28491	-1.2122	0.2255	-0.04004
Waist to Hip Ratio	rs11897119	30239722	4e-15	381152	T	C	C	1828	0.36528	0.9184	0.3585	0.02843
Waist to Hip Ratio	rs1190982	31669095	8e-15	457690	T	C	C	1758	0.35134	0.2221	0.8243	0.006938
Waist to Hip Ratio	rs11947381	26426971	2e-08	252375	T	C	T	1111	0.22205	-0.58	0.562	-0.02238
Waist to Hip Ratio	rs12023657	31669095	4e-11	457690	C	G	C	424	0.08478	-1.421	0.1554	-0.07568
Waist to Hip Ratio	rs12050359	31669095	5e-09	457690	A	G	A	671	0.13414	-0.8912	0.3729	-0.03922
Waist to Hip Ratio	rs12097390	31669095	7e-11	457690	C	T	T	1292	0.25812	1.1875	0.2351	0.04207
Waist to Hip Ratio	rs12128945	31669095	4e-27	457690	T	C	T	1160	0.2318	-1.2087	0.2269	-0.04247
Waist to Hip Ratio	rs12131072	31669095	1e-10	457690	C	T	T	947	0.18922	1.5232	0.1278	0.05845
Waist to Hip Ratio	rs12214804	30575882	8e-43	660648	C	T	C	2069	0.41337	-1.2136	0.225	-0.03856
Waist to Hip Ratio	rs12271237	31669095	2e-18	457690	C	T	T	1415	0.28278	1.0207	0.3075	0.03289
Waist to Hip Ratio	rs12337928	31669095	1e-14	457690	C	T	C	2190	0.43765	-2.0914	0.03659	-0.06271
Waist to Hip Ratio	rs12369214	30239722	1e-12	379501	G	A	A	2369	0.47344	0.3038	0.7613	0.008742
Waist to Hip Ratio	rs1239945	31669095	5e-16	457690	G	A	G	2382	0.47606	-0.0593	0.9527	-0.001753
Waist to Hip Ratio	rs12419064	31669095	4e-17	457690	A	G	A	1975	0.39465	-2.0632	0.0392	-0.06433
Waist to Hip Ratio	rs12454712	30595370	2e-16	458000	T	C	T	1225	0.24484	-0.4175	0.6764	-0.01856
Waist to Hip Ratio	rs12459350	30239722	2e-16	315284	A	G	A	2367	0.47298	-1.4329	0.152	-0.04261
Waist to Hip Ratio	rs12476693	31669095	7e-16	457690	A	C	C	639	0.12761	1.529	0.1264	0.06921
Waist to Hip Ratio	rs12481408	31669095	6e-18	457690	T	A	T	1010	0.20181	-0.8407	0.4006	-0.03247
Waist to Hip Ratio	rs1250259	30239722	1e-15	379501	T	A	A	634	0.12664	0.6241	0.5326	0.02741
Waist to Hip Ratio	rs1253682	31669095	3e-09	457690	C	T	T	2171	0.4339	0.9266	0.3543	0.02824
Waist to Hip Ratio	rs12543555	30239722	2e-10	379501	A	G	A	194	0.0388	-0.3044	0.7609	-0.02405
Waist to Hip Ratio	rs12591294	30239722	3e-20	379501	T	C	T	1291	0.25795	-1.1097	0.2672	-0.03797
Waist to Hip Ratio	rs12631066	30575882	5e-09	660648	G	C	C	1219	0.24351	1.4279	0.1535	0.05011
Waist to Hip Ratio	rs12675159	30239722	9e-10	379501	G	A	A	1405	0.28076	1.9152	0.05559	0.06247
Waist to Hip Ratio	rs12724708	31669095	1e-26	457690	A	T	A	1667	0.33307	-0.1059	0.9157	-0.003407
Waist to Hip Ratio	rs12731372	28448500	6e-16	160475	C	T	C	497	0.09929	-1.5344	0.1251	-0.08184
Waist to Hip Ratio	rs12732181	31669095	1e-09	457690	A	G	A	108	0.02158	-0.8615	0.389	-0.08804
Waist to Hip Ratio	rs12734458	31669095	1e-11	457690	T	C	C	931	0.18596	0.3028	0.7621	0.01145
Waist to Hip Ratio	rs12757461	31669095	5e-11	457690	G	A	G	1337	0.26716	-1.2373	0.2161	-0.04145
Waist to Hip Ratio	rs1276250	31669095	2e-09	457690	T	C	C	389	0.07778	0.8195	0.4126	0.04479
Waist to Hip Ratio	rs12774134	30575882	9e-14	660648	C	T	C	524	0.10472	-0.2353	0.814	-0.01138
Waist to Hip Ratio	rs12793175	31669095	1e-09	457690	G	A	A	147	0.02942	0.3836	0.7013	0.0346
Waist to Hip Ratio	rs12805664	31669095	2e-15	457690	A	G	A	1551	0.30992	-1.42	0.1557	-0.04813
Waist to Hip Ratio	rs12817549	30239722	1e-11	379501	T	C	C	1555	0.31069	1.9102	0.05622	0.05964
Waist to Hip Ratio	rs1294410	31217584	4e-09	33904	T	C	C	1161	0.23205	0.9935	0.3206	0.0353
Waist to Hip Ratio	rs12999687	31669095	1e-12	457690	T	G	T	2490	0.49754	-1.4869	0.1372	-0.04567
Waist to Hip Ratio	rs13056562	31669095	2e-16	457690	C	T	C	139	0.02785	-0.2935	0.7692	-0.02762
Waist to Hip Ratio	rs13132681	31669095	2e-10	457690	T	A	A	1908	0.38121	0.124	0.9013	0.003931
Waist to Hip Ratio	rs13154197	30575882	4e-17	660648	A	G	G	1044	0.20864	1.4594	0.1446	0.05454
Waist to Hip Ratio	rs13223303	30239722	1e-10	379501	T	C	C	1354	0.27059	1.3326	0.1828	0.04427
Waist to Hip Ratio	rs13232403	30239722	2e-11	379501	G	A	A	958	0.19143	0.1562	0.8759	0.005871
Waist to Hip Ratio	rs13270194	30239722	5e-19	315284	T	C	C	1748	0.34925	2.5042	0.01234	0.07704
Waist to Hip Ratio	rs1327646	31669095	2e-11	457690	A	G	A	179	0.03569	-0.4655	0.6416	-0.03811
Waist to Hip Ratio	rs1328757	30575882	4e-14	660648	C	T	T	1598	0.31934	0.434	0.6643	0.01389
Waist to Hip Ratio	rs1334576	30778226	1e-11	295214	G	A	G	1669	0.33354	-1.5597	0.119	-0.04986
Waist to Hip Ratio	rs13389219	23563607	3e-08	10255	C	T	C	1309	0.26165	-0.1831	0.8547	-0.006331
Waist to Hip Ratio	rs1339382	31669095	8e-23	457690	A	G	G	2121	0.42395	2.6547	0.007991	0.07825
Waist to Hip Ratio	rs13406302	30575882	9e-13	660648	A	C	C	2415	0.48269	2.379	0.01744	0.07034
Waist to Hip Ratio	rs1349520	31669095	3e-09	457690	C	T	T	1202	0.24023	0.5005	0.6168	0.01736
Waist to Hip Ratio	rs1358980	31217584	2e-10	33904	C	T	T	874	0.17465	1.6784	0.0934	0.06689
Waist to Hip Ratio	rs1406948	30239722	4e-15	316772	G	A	G	2206	0.44094	-0.4868	0.6265	-0.01477
Waist to Hip Ratio	rs1440372	30575882	5e-08	663598	T	C	C	736	0.147	0.3671	0.7136	0.01673
Waist to Hip Ratio	rs1443512	30575882	5e-08	663598	A	C	A	2231	0.44594	-1.344	0.1791	-0.04141
Waist to Hip Ratio	rs1480029	31669095	1e-15	457690	G	A	A	1933	0.38626	0.6504	0.5155	0.02021
Waist to Hip Ratio	rs1482852	26426971	6e-14	252375	A	G	A	2378	0.47521	-0.0053	0.9958	-0.0001631
Waist to Hip Ratio	rs1494205	30239722	1e-15	315284	T	G	G	1756	0.35087	1.6282	0.1036	0.05168
Waist to Hip Ratio	rs1498126	30575882	6e-14	660648	C	A	C	559	0.11177	-0.0178	0.9858	-0.0008217
Waist to Hip Ratio	rs1515108	25673412	5e-09	143480	C	T	T	2296	0.45891	1.9867	0.04707	0.05902
Waist to Hip Ratio	rs1522811	30239722	2e-09	379501	C	A	A	1426	0.2849	0.166	0.8681	0.005521
Waist to Hip Ratio	rs1561105	31669095	4e-22	457690	T	G	G	1421	0.28406	0.4119	0.6804	0.01323
Waist to Hip Ratio	rs157518	31669095	1e-17	457690	A	C	A	2108	0.4213	-0.7776	0.4369	-0.02277
Waist to Hip Ratio	rs1584899	31669095	1e-14	457690	G	A	A	749	0.1496	0.1977	0.8433	0.008176
Waist to Hip Ratio	rs167025	28448500	1e-08	156653	G	A	A	858	0.17144	1.7178	0.08597	0.06937
Waist to Hip Ratio	rs16849728	31669095	2e-10	457690	A	G	A	203	0.04063	-1.4539	0.1461	-0.11
Waist to Hip Ratio	rs16907277	30239722	9e-15	379501	A	G	G	577	0.11526	1.0655	0.2867	0.04883
Waist to Hip Ratio	rs16935416	30239722	4e-10	379501	G	A	A	1126	0.22506	1.5535	0.1204	0.05497
Waist to Hip Ratio	rs16975388	30239722	2e-09	379501	C	G	C	961	0.19211	-1.4745	0.1405	-0.06016
Waist to Hip Ratio	rs16996700	25673412	1e-08	143480	T	C	T	1620	0.32365	-0.9562	0.3391	-0.03047
Waist to Hip Ratio	rs17019365	31669095	4e-13	457690	A	G	G	741	0.148	0.0732	0.9416	0.003118
Waist to Hip Ratio	rs17041868	30575882	4e-17	660648	T	C	T	832	0.16623	-0.9278	0.3536	-0.03689
Waist to Hip Ratio	rs17065323	28443625	3e-10	149672	C	T	C	683	0.13656	-0.2508	0.802	-0.01091
Waist to Hip Ratio	rs17109256	30239722	2e-16	316772	G	A	A	1157	0.23112	1.0598	0.2893	0.03804
Waist to Hip Ratio	rs17417407	30778226	3e-11	344369	G	T	G	920	0.18393	-0.2748	0.7835	-0.01049
Waist to Hip Ratio	rs17457629	30239722	6e-09	379501	A	T	T	652	0.13037	0.8776	0.3802	0.03916
Waist to Hip Ratio	rs174829	30239722	6e-13	379501	A	G	A	2153	0.43026	-0.1159	0.9077	-0.003598
Waist to Hip Ratio	rs17691584	31669095	8e-10	457690	A	C	C	486	0.09714	1.0203	0.3077	0.05621
Waist to Hip Ratio	rs1779427	31669095	2e-17	457690	T	A	A	2383	0.47613	2.6779	0.00746	0.08146
Waist to Hip Ratio	rs17819328	30575882	5e-08	663598	T	G	G	1018	0.20334	2.0456	0.0409	0.07684
Waist to Hip Ratio	rs1800978	30239722	3e-23	379501	C	G	G	123	0.02456	0.3457	0.7296	0.03531
Waist to Hip Ratio	rs1804080	30778226	5e-15	157516	G	C	G	953	0.19052	-0.334	0.7384	-0.01285
Waist to Hip Ratio	rs1805741	30575882	1e-17	660648	C	T	C	2092	0.41816	-0.7852	0.4324	-0.0234
Waist to Hip Ratio	rs1822534	31669095	3e-20	457690	A	G	A	1441	0.28793	-0.7564	0.4495	-0.0247
Waist to Hip Ratio	rs1849275	31669095	1e-09	457690	C	G	G	1952	0.39005	2.1717	0.02998	0.06639
Waist to Hip Ratio	rs1856293	28443625	2e-09	149672	A	C	C	1025	0.20488	-1.6645	0.09614	-0.06139
Waist to Hip Ratio	rs1876829	30575882	7e-17	660648	T	C	C	225	0.04506	1.1301	0.2586	0.08397
Waist to Hip Ratio	rs1930955	31669095	2e-33	457690	C	G	C	1211	0.24192	-0.3329	0.7392	-0.01178
Waist to Hip Ratio	rs1935157	31669095	2e-13	457690	C	G	G	1253	0.25044	0.3482	0.7277	0.01198
Waist to Hip Ratio	rs1936805	30575882	5e-08	663598	C	T	T	1996	0.39881	0.5231	0.601	0.01581
Waist to Hip Ratio	rs1977512	31669095	6e-10	457690	G	A	G	1540	0.30776	-0.5542	0.5795	-0.01809
Waist to Hip Ratio	rs1997833	30239722	2e-13	379501	T	C	C	1543	0.30845	0.5889	0.556	0.01907
Waist to Hip Ratio	rs2001129	28448500	5e-16	156653	T	G	T	823	0.16438	-0.6173	0.5371	-0.02568
Waist to Hip Ratio	rs2027982	31669095	5e-11	457690	T	C	C	1927	0.38511	0.7274	0.467	0.02236
Waist to Hip Ratio	rs2028386	30239722	3e-12	379501	C	G	G	2165	0.43272	2.3169	0.02059	0.06727
Waist to Hip Ratio	rs20478	30239722	5e-09	379501	G	A	A	632	0.12634	0.7585	0.4482	0.03367
Waist to Hip Ratio	rs2057869	30575882	2e-11	660648	G	A	G	1950	0.38975	-0.2839	0.7765	-0.008603
Waist to Hip Ratio	rs2061705	30575882	5e-13	660648	A	G	A	804	0.16061	-0.6768	0.4986	-0.02938
Waist to Hip Ratio	rs2066107	30575882	5e-11	660648	T	C	C	1202	0.24017	0.2429	0.8081	0.008349
Waist to Hip Ratio	rs2071449	25673412	3e-14	143480	C	A	A	662	0.13236	0.2983	0.7655	0.014
Waist to Hip Ratio	rs2073267	31669095	9e-28	457690	A	G	G	1421	0.28401	1.8204	0.06883	0.06324
Waist to Hip Ratio	rs2075650	25673412	6e-09	143480	A	G	A	610	0.12181	-0.3809	0.7033	-0.02722
Waist to Hip Ratio	rs2075665	30239722	1e-09	379501	A	T	A	2323	0.46413	-0.0049	0.9961	-0.0001455
Waist to Hip Ratio	rs2145272	30575882	5e-08	663598	G	A	G	1758	0.35141	-0.0749	0.9403	-0.002556
Waist to Hip Ratio	rs2159311	31669095	8e-09	457690	C	A	C	1784	0.35651	-1.5717	0.1162	-0.04757
Waist to Hip Ratio	rs2214214	31669095	1e-09	457690	A	G	A	1904	0.38043	-0.1154	0.9081	-0.00356
Waist to Hip Ratio	rs2222543	30575882	4e-18	660648	G	C	G	2258	0.45125	-1.194	0.2326	-0.035
Waist to Hip Ratio	rs2235529	30575882	2e-17	660648	C	T	C	171	0.03418	-1.5211	0.1284	-0.1292
Waist to Hip Ratio	rs2241382	31669095	2e-09	457690	A	G	G	1507	0.30112	1.4547	0.1459	0.04766
Waist to Hip Ratio	rs2249325	31669095	2e-11	457690	G	C	G	2073	0.41431	-0.5726	0.567	-0.01823
Waist to Hip Ratio	rs2254069	30575882	2e-17	660648	G	A	A	1653	0.33034	0.3429	0.7317	0.01067
Waist to Hip Ratio	rs2274319	31669095	2e-09	457690	T	C	C	2328	0.46525	0.5635	0.5732	0.01696
Waist to Hip Ratio	rs227733	31669095	1e-09	457690	C	A	A	1585	0.31677	2.3061	0.02119	0.07457
Waist to Hip Ratio	rs2277339	30239722	2e-14	379501	T	G	T	863	0.17255	-0.2596	0.7952	-0.01131
Waist to Hip Ratio	rs2286975	31669095	9e-09	457690	G	A	G	842	0.16828	-0.9903	0.3221	-0.03862
Waist to Hip Ratio	rs2287922	30595370	1e-08	458000	G	A	A	1052	0.21022	1.9688	0.0491	0.08773
Waist to Hip Ratio	rs2303361	30778226	4e-09	157516	T	C	C	453	0.09048	0.4157	0.6777	0.02187
Waist to Hip Ratio	rs2320125	30239722	5e-12	379501	T	C	T	1376	0.27499	-0.1784	0.8584	-0.006074
Waist to Hip Ratio	rs2333496	30575882	8e-11	660648	C	T	T	861	0.17208	1.3142	0.1889	0.05253
Waist to Hip Ratio	rs2341780	31669095	4e-12	457690	A	G	A	1236	0.24698	-0.823	0.4106	-0.0289
Waist to Hip Ratio	rs236500	31669095	1e-09	457690	T	A	A	1083	0.21637	0.247	0.8049	0.008814
Waist to Hip Ratio	rs236570	31669095	3e-13	457690	C	A	C	1739	0.34756	-1.0935	0.2743	-0.03479
Waist to Hip Ratio	rs2373078	30239722	1e-13	379501	C	T	T	971	0.19408	1	0.3174	0.04023
Waist to Hip Ratio	rs2378280	31669095	2e-13	457690	A	T	T	882	0.1762	1.548	0.1218	0.0598
Waist to Hip Ratio	rs2428549	30575882	4e-27	660648	A	G	A	1453	0.29027	-0.4201	0.6744	-0.01396
Waist to Hip Ratio	rs2444770	30575882	3e-16	660648	C	T	C	2442	0.4881	-0.2616	0.7937	-0.008284
Waist to Hip Ratio	rs2459732	30239722	6e-13	379501	C	T	T	2172	0.43409	0.4958	0.6201	0.01436
Waist to Hip Ratio	rs2472591	28430825	4e-08	20384	A	T	T	1107	0.22117	1.3285	0.1841	0.04865
Waist to Hip Ratio	rs2474724	31669095	3e-09	457690	C	T	T	1325	0.26485	1.6372	0.1017	0.05487
Waist to Hip Ratio	rs250302	31669095	2e-13	457690	C	G	C	299	0.0597	-0.5337	0.5936	-0.03454
Waist to Hip Ratio	rs2507948	31669095	8e-10	457690	A	G	G	1992	0.398	0.194	0.8462	0.005927
Waist to Hip Ratio	rs2509973	31669095	9e-14	457690	A	C	A	2114	0.42245	-1.706	0.08814	-0.0528
Waist to Hip Ratio	rs2509985	31669095	2e-09	457690	A	G	G	1796	0.35893	0.3992	0.6898	0.01218
Waist to Hip Ratio	rs2526886	31669095	4e-10	457690	G	T	T	1772	0.35403	0.9764	0.3289	0.03019
Waist to Hip Ratio	rs253197	31669095	5e-09	457690	A	G	A	464	0.09266	-0.1862	0.8523	-0.009562
Waist to Hip Ratio	rs2595004	30575882	5e-11	660648	C	T	C	186	0.03714	-1.608	0.108	-0.1298
Waist to Hip Ratio	rs2602680	31669095	2e-09	457690	T	G	G	1666	0.33294	0.3381	0.7353	0.01056
Waist to Hip Ratio	rs2625973	30778226	2e-14	157516	A	C	C	1054	0.21064	0.1727	0.8629	0.006537
Waist to Hip Ratio	rs2645294	30239722	1e-44	381152	C	T	T	1930	0.38579	2.7764	0.00554	0.08532
Waist to Hip Ratio	rs2659207	31669095	3e-11	457690	C	T	T	505	0.10085	0.3686	0.7125	0.0178
Waist to Hip Ratio	rs2701523	30575882	3e-09	660648	A	G	A	634	0.12663	-1.2742	0.2027	-0.0595
Waist to Hip Ratio	rs2744948	31669095	3e-16	457690	A	G	G	1385	0.27687	0.3123	0.7548	0.01017
Waist to Hip Ratio	rs2791550	30239722	3e-93	379501	T	G	T	2178	0.43533	-0.2194	0.8263	-0.006441
Waist to Hip Ratio	rs2800847	31669095	6e-09	457690	G	A	G	1504	0.30055	-0.6848	0.4935	-0.02218
Waist to Hip Ratio	rs2823096	31669095	3e-09	457690	A	G	G	231	0.04616	0.8123	0.4167	0.06172
Waist to Hip Ratio	rs2836179	30575882	3e-19	660648	G	A	A	2483	0.49628	1.3497	0.1772	0.03954
Waist to Hip Ratio	rs28378811	30239722	9e-09	379501	T	G	T	1455	0.2908	-0.5342	0.5933	-0.01868
Waist to Hip Ratio	rs28544074	31669095	6e-09	457690	A	G	A	537	0.10737	-0.0069	0.9945	-0.0003479
Waist to Hip Ratio	rs28576490	31669095	1e-09	457690	T	C	T	1128	0.22542	-0.135	0.8926	-0.004678
Waist to Hip Ratio	rs2860517	26426971	8e-09	252375	T	C	T	1886	0.3768	-0.1172	0.9067	-0.003631
Waist to Hip Ratio	rs28731356	31669095	2e-11	457690	T	A	A	1224	0.24464	2.0968	0.03612	0.07077
Waist to Hip Ratio	rs2902065	31669095	6e-11	457690	A	G	A	311	0.06214	-0.2865	0.7745	-0.01802
Waist to Hip Ratio	rs2925128	30239722	1e-11	379501	C	T	T	1946	0.38884	0.2225	0.824	0.006727
Waist to Hip Ratio	rs2925979	30595370	1e-34	458000	T	C	T	1576	0.31487	-0.7869	0.4314	-0.02671
Waist to Hip Ratio	rs2937371	31669095	1e-11	457690	A	T	A	2144	0.42836	-0.5332	0.594	-0.01579
Waist to Hip Ratio	rs2957658	31669095	9e-12	457690	G	A	G	1331	0.26599	-0.4228	0.6725	-0.01417
Waist to Hip Ratio	rs2993481	30575882	9e-20	660648	A	T	A	2117	0.42305	-1.1398	0.2545	-0.03457
Waist to Hip Ratio	rs299615	30239722	2e-09	379501	G	A	G	867	0.17331	-0.6406	0.5219	-0.02598
Waist to Hip Ratio	rs3091653	31669095	6e-13	457690	C	T	C	1264	0.25252	-0.1211	0.9036	-0.004083
Waist to Hip Ratio	rs3124017	31669095	5e-12	457690	T	C	T	1790	0.35766	-0.452	0.6513	-0.01474
Waist to Hip Ratio	rs3130320	28448500	6e-09	118949	T	C	C	1412	0.28224	0.057	0.9546	0.001881
Waist to Hip Ratio	rs319564	25673412	2e-08	143480	C	T	C	1432	0.28623	-0.9487	0.3428	-0.03321
Waist to Hip Ratio	rs34050011	31669095	1e-18	457690	C	A	A	2036	0.40681	0.8205	0.412	0.02533
Waist to Hip Ratio	rs34781	30239722	8e-14	379501	C	T	T	656	0.13106	0.9026	0.3668	0.04017
Waist to Hip Ratio	rs34884999	31669095	5e-21	457690	C	T	C	243	0.04858	-1.2919	0.1965	-0.09407
Waist to Hip Ratio	rs34934281	30778226	2e-20	157516	C	T	C	124	0.02477	-0.3211	0.7482	-0.03377
Waist to Hip Ratio	rs34940191	31669095	9e-09	457690	A	C	A	218	0.04364	-1.0313	0.3025	-0.0741
Waist to Hip Ratio	rs34967120	31669095	8e-12	457690	C	G	G	167	0.03341	0.3619	0.7175	0.03098
Waist to Hip Ratio	rs351407	30239722	7e-10	379501	C	T	C	854	0.17061	-1.2095	0.2266	-0.04722
Waist to Hip Ratio	rs35222429	31669095	5e-09	457690	C	A	C	2446	0.48875	-0.6529	0.5139	-0.01984
Waist to Hip Ratio	rs355911	31669095	1e-16	457690	G	A	G	2009	0.40152	-1.3309	0.1833	-0.04137
Waist to Hip Ratio	rs357438	31669095	1e-09	457690	G	C	C	1533	0.30638	0.3364	0.7366	0.01108
Waist to Hip Ratio	rs362275	30575882	6e-09	660648	C	T	T	380	0.07602	1.3351	0.182	0.07453
Waist to Hip Ratio	rs3733526	30778226	5e-09	157516	G	A	G	1550	0.30967	-1.0169	0.3093	-0.03265
Waist to Hip Ratio	rs3741378	30575882	6e-21	660648	C	T	C	1294	0.25857	-0.1356	0.8922	-0.004734
Waist to Hip Ratio	rs3747577	30575882	3e-28	660648	C	G	C	1330	0.26588	-0.6548	0.5126	-0.02324
Waist to Hip Ratio	rs3749748	30239722	1e-14	379501	C	T	C	247	0.0494	-0.3795	0.7044	-0.02661
Waist to Hip Ratio	rs3764002	30595370	1e-13	458000	C	T	C	341	0.06824	-0.0225	0.982	-0.001681
Waist to Hip Ratio	rs3773240	30239722	1e-10	379501	C	T	T	1046	0.20903	1.4445	0.1487	0.05163
Waist to Hip Ratio	rs3784924	31669095	7e-09	457690	A	G	G	1643	0.32833	1.2041	0.2287	0.03794
Waist to Hip Ratio	rs378854	28430825	3e-09	20384	C	T	C	1013	0.20241	-0.563	0.5735	-0.02157
Waist to Hip Ratio	rs3792751	30239722	1e-14	379501	C	T	T	2207	0.44105	2.0804	0.0376	0.06274
Waist to Hip Ratio	rs3801776	31669095	2e-15	457690	A	G	G	1451	0.28989	1.2088	0.2268	0.04163
Waist to Hip Ratio	rs380654	30575882	2e-14	660648	C	G	C	763	0.15251	-0.4484	0.6539	-0.01847
Waist to Hip Ratio	rs38902	26426971	5e-09	252375	G	A	A	1189	0.2376	3.5308	0.0004224	0.1227
Waist to Hip Ratio	rs3926666	31669095	1e-22	457690	C	T	T	2021	0.40384	0.5447	0.586	0.01666
Waist to Hip Ratio	rs3936510	30239722	5e-43	379501	G	T	G	1191	0.23801	-1.3852	0.1661	-0.04876
Waist to Hip Ratio	rs421168	30575882	2e-11	660648	G	A	A	1482	0.29611	0.1971	0.8438	0.006386
Waist to Hip Ratio	rs421215	31669095	2e-09	457690	T	G	T	1568	0.31325	-0.3593	0.7194	-0.01196
Waist to Hip Ratio	rs4246243	30239722	4e-10	379501	A	C	C	1745	0.34878	0.399	0.69	0.01233
Waist to Hip Ratio	rs4257903	31669095	4e-09	457690	T	C	C	1881	0.37599	0.7568	0.4493	0.02236
Waist to Hip Ratio	rs4285804	30239722	3e-10	379501	T	A	T	2495	0.49857	-0.2678	0.7889	-0.007879
Waist to Hip Ratio	rs4357716	31669095	2e-13	457690	C	T	T	724	0.14468	0.3436	0.7312	0.01471
Waist to Hip Ratio	rs4372913	30239722	3e-13	379501	A	G	A	256	0.0511	-1.3214	0.1865	-0.0904
Waist to Hip Ratio	rs4397467	31669095	9e-16	457690	A	G	A	2442	0.48804	-1.3413	0.1799	-0.04102
Waist to Hip Ratio	rs4424066	26426971	7e-14	252375	A	G	G	1626	0.3249	0.2996	0.7645	0.009614
Waist to Hip Ratio	rs4474021	30239722	2e-10	379501	G	T	T	565	0.11293	1.4669	0.1425	0.07204
Waist to Hip Ratio	rs4507181	31669095	5e-10	457690	A	C	A	2393	0.47817	-0.5437	0.5867	-0.01619
Waist to Hip Ratio	rs4556142	31669095	6e-27	457690	A	G	G	797	0.15922	0.932	0.3514	0.03922
Waist to Hip Ratio	rs4588023	31669095	1e-10	457690	C	T	T	1309	0.26166	0.9447	0.3449	0.03423
Waist to Hip Ratio	rs459193	30575882	3e-49	660648	A	G	A	2081	0.41579	-1.2527	0.2104	-0.03756
Waist to Hip Ratio	rs4640244	25673412	3e-08	143480	G	A	A	943	0.1885	-2.6257	0.008704	-0.1204
Waist to Hip Ratio	rs4686696	30239722	6e-17	379501	G	A	A	2139	0.42753	0.1577	0.8747	0.004694
Waist to Hip Ratio	rs4688504	31669095	6e-14	457690	C	T	T	1602	0.32019	0.3845	0.7006	0.01273
Waist to Hip Ratio	rs4693974	31669095	2e-14	457690	A	G	G	2190	0.43758	1.3719	0.1702	0.04088
Waist to Hip Ratio	rs4779526	30575882	2e-22	660648	A	T	A	580	0.11594	-1.0293	0.3034	-0.04822
Waist to Hip Ratio	rs4794033	31669095	5e-10	457690	G	A	A	259	0.05183	0.2956	0.7676	0.02122
Waist to Hip Ratio	rs4808773	31669095	3e-12	457690	C	T	C	1898	0.37926	-2.1142	0.0346	-0.06989
Waist to Hip Ratio	rs4815904	31669095	4e-10	457690	T	C	T	1280	0.25577	-0.1521	0.8791	-0.005099
Waist to Hip Ratio	rs4823006	30239722	8e-28	316772	A	G	A	1419	0.28363	-0.3877	0.6983	-0.01311
Waist to Hip Ratio	rs4823881	31669095	5e-09	457690	C	T	T	1212	0.24212	0.7625	0.4458	0.02625
Waist to Hip Ratio	rs4845703	31669095	4e-12	457690	C	T	T	1554	0.31054	0.0426	0.966	0.001464
Waist to Hip Ratio	rs4849294	30575882	6e-16	660648	C	T	T	678	0.13546	0.424	0.6716	0.01874
Waist to Hip Ratio	rs4851221	30575882	9e-16	660648	G	A	A	439	0.08763	0.3882	0.6979	0.01998
Waist to Hip Ratio	rs486036	31669095	2e-11	457690	G	T	G	872	0.1743	-1.0168	0.3094	-0.04311
Waist to Hip Ratio	rs4868256	31669095	3e-11	457690	C	T	C	1292	0.25815	-1.7528	0.07976	-0.05922
Waist to Hip Ratio	rs4868329	31669095	2e-09	457690	C	T	T	294	0.05868	0.0625	0.9502	0.004104
Waist to Hip Ratio	rs4871958	30239722	3e-12	379501	G	A	G	1571	0.31398	-0.3068	0.759	-0.009952
Waist to Hip Ratio	rs4894803	30239722	6e-16	379501	A	G	A	793	0.15842	-1.3257	0.1851	-0.05923
Waist to Hip Ratio	rs4902632	30575882	1e-16	660648	A	T	A	326	0.06519	-1.7872	0.07404	-0.114
Waist to Hip Ratio	rs4929927	30239722	3e-18	381152	A	G	G	2469	0.49343	0.8362	0.4031	0.02521
Waist to Hip Ratio	rs4959406	31669095	4e-30	457690	C	A	A	1276	0.2549	1.207	0.2275	0.04462
Waist to Hip Ratio	rs501470	30239722	2e-24	379501	T	G	T	2100	0.41964	-1.846	0.06502	-0.05472
Waist to Hip Ratio	rs505102	30575882	9e-09	660648	T	C	C	1382	0.27621	0.9118	0.362	0.03089
Waist to Hip Ratio	rs525773	31669095	3e-09	457690	G	A	G	2156	0.43093	-0.823	0.4106	-0.02421
Waist to Hip Ratio	rs55762590	31669095	2e-17	457690	C	T	C	1465	0.2928	-0.6566	0.5115	-0.02112
Waist to Hip Ratio	rs55762977	31669095	1e-10	457690	A	G	A	988	0.19735	-0.1916	0.8481	-0.007266
Waist to Hip Ratio	rs56221586	31669095	9e-11	457690	C	G	C	1066	0.21303	-0.1619	0.8714	-0.006214
Waist to Hip Ratio	rs56279768	31669095	1e-21	457690	C	T	C	648	0.1294	-1.3372	0.1813	-0.06045
Waist to Hip Ratio	rs56383105	31669095	8e-10	457690	G	T	G	616	0.12317	-0.0132	0.9895	-0.0006141
Waist to Hip Ratio	rs56837868	31669095	2e-09	457690	G	A	A	407	0.08126	0.4548	0.6493	0.02714
Waist to Hip Ratio	rs57170789	31669095	5e-12	457690	T	A	T	215	0.04299	-0.575	0.5654	-0.04078
Waist to Hip Ratio	rs57212245	31669095	1e-15	457690	G	A	A	960	0.19175	1.8002	0.07196	0.07028
Waist to Hip Ratio	rs5750828	31669095	4e-09	457690	T	C	C	2099	0.41937	1.0611	0.2887	0.03238
Waist to Hip Ratio	rs58727484	31669095	1e-23	457690	G	T	G	168	0.03359	-0.8535	0.3934	-0.07396
Waist to Hip Ratio	rs59921208	31669095	3e-09	457690	A	C	A	1283	0.25637	-2.2339	0.02558	-0.07649
Waist to Hip Ratio	rs601339	30575882	1e-25	660648	A	G	G	1566	0.31285	0.0071	0.9943	0.0002423
Waist to Hip Ratio	rs6028981	31669095	2e-10	457690	C	G	C	1134	0.2267	-0.1748	0.8612	-0.0062
Waist to Hip Ratio	rs6029180	31669095	1e-18	457690	A	G	G	1155	0.2308	0.6457	0.5186	0.02286
Waist to Hip Ratio	rs605066	30239722	3e-40	379501	C	T	T	2114	0.42238	0.5854	0.5583	0.01731
Waist to Hip Ratio	rs605203	30575882	4e-43	660648	C	A	A	549	0.10963	0.5192	0.6037	0.02466
Waist to Hip Ratio	rs60580992	31669095	1e-14	457690	C	G	G	819	0.16361	1.2263	0.2202	0.05334
Waist to Hip Ratio	rs60906625	31669095	1e-14	457690	G	A	G	1534	0.30657	-0.0893	0.9288	-0.002979
Waist to Hip Ratio	rs61177759	31669095	4e-10	457690	C	T	T	242	0.04844	0.2661	0.7902	0.01876
Waist to Hip Ratio	rs61398800	31669095	2e-12	457690	C	T	T	1037	0.20732	0.2709	0.7865	0.009936
Waist to Hip Ratio	rs61815089	31669095	1e-09	457690	A	T	T	354	0.07077	0.3167	0.7515	0.01891
Waist to Hip Ratio	rs61881566	31669095	8e-11	457690	T	C	C	1351	0.26997	0.4225	0.6727	0.01387
Waist to Hip Ratio	rs61914515	31669095	2e-11	457690	G	A	G	480	0.09586	-0.6977	0.4855	-0.03684
Waist to Hip Ratio	rs61964388	31669095	2e-10	457690	G	A	A	103	0.02059	0.7763	0.4377	0.08822
Waist to Hip Ratio	rs62012774	31669095	2e-11	457690	C	T	T	167	0.03343	0.6144	0.539	0.05126
Waist to Hip Ratio	rs62048491	31669095	2e-12	457690	G	C	G	1564	0.3125	-0.4732	0.6361	-0.01538
Waist to Hip Ratio	rs62063286	31669095	1e-20	457690	T	C	T	240	0.04793	-1.2863	0.1985	-0.09955
Waist to Hip Ratio	rs62075804	31669095	3e-13	457690	G	T	T	986	0.19708	0.0065	0.9948	0.0002566
Waist to Hip Ratio	rs62120155	31669095	1e-09	457690	G	A	A	1397	0.27914	0.4942	0.6212	0.01695
Waist to Hip Ratio	rs62124511	31669095	9e-10	457690	G	A	A	939	0.18762	0.6201	0.5352	0.02464
Waist to Hip Ratio	rs62126643	31669095	5e-47	457690	C	T	C	445	0.08883	-0.3953	0.6927	-0.02195
Waist to Hip Ratio	rs62291612	31669095	3e-09	457690	G	A	A	327	0.06538	0.3812	0.7031	0.02381
Waist to Hip Ratio	rs62475038	31669095	1e-09	457690	C	A	C	230	0.04599	-2.5536	0.01072	-0.1907
Waist to Hip Ratio	rs62487041	31669095	6e-10	457690	G	T	T	1076	0.21512	0.9964	0.3191	0.03708
Waist to Hip Ratio	rs6426912	30239722	6e-11	379501	T	C	T	851	0.17016	-1.3436	0.1792	-0.05497
Waist to Hip Ratio	rs6449133	30575882	4e-11	660648	T	G	G	1621	0.32386	0.1231	0.902	0.003944
Waist to Hip Ratio	rs6486060	30575882	2e-10	660648	G	A	G	2432	0.4861	-0.8176	0.4136	-0.0244
Waist to Hip Ratio	rs6496127	30575882	7e-09	660648	A	G	G	770	0.1538	1.9953	0.04612	0.08204
Waist to Hip Ratio	rs6499129	28430825	5e-08	20384	A	C	A	1967	0.39308	-0.356	0.7219	-0.01121
Waist to Hip Ratio	rs6542368	31669095	1e-09	457690	A	C	C	2097	0.41899	2.1202	0.03409	0.06402
Waist to Hip Ratio	rs6581662	30575882	2e-21	660648	T	C	T	1563	0.31241	-1.3626	0.1731	-0.04526
Waist to Hip Ratio	rs6589252	31669095	2e-12	457690	A	C	A	407	0.08134	-0.1507	0.8803	-0.008346
Waist to Hip Ratio	rs664532	31669095	7e-11	457690	T	C	C	2374	0.47434	1.7065	0.08804	0.05172
Waist to Hip Ratio	rs6656857	31669095	9e-11	457690	G	C	C	1258	0.25131	0.1722	0.8633	0.005933
Waist to Hip Ratio	rs66710707	31669095	6e-14	457690	A	G	A	1116	0.22305	-1.0447	0.2963	-0.03854
Waist to Hip Ratio	rs66715423	31669095	8e-10	457690	A	C	C	144	0.02886	2.2486	0.02463	0.2008
Waist to Hip Ratio	rs66815886	30595370	2e-76	458000	G	T	G	2270	0.4536	-1.4188	0.1561	-0.04319
Waist to Hip Ratio	rs670752	28443625	3e-10	191661	G	A	A	1381	0.27605	1.2547	0.2097	0.04148
Waist to Hip Ratio	rs6719672	30575882	5e-25	660648	A	G	G	1757	0.35103	0.5099	0.6102	0.01567
Waist to Hip Ratio	rs6752964	30575882	4e-12	660648	T	C	T	754	0.1506	-1.1352	0.2564	-0.04705
Waist to Hip Ratio	rs6772089	31669095	4e-09	457690	C	T	C	401	0.08012	-0.0506	0.9597	-0.002717
Waist to Hip Ratio	rs6804173	31669095	1e-18	457690	C	T	C	279	0.05579	-1.0957	0.2733	-0.07058
Waist to Hip Ratio	rs6853254	30575882	1e-21	660648	T	G	T	1177	0.23516	-0.2063	0.8366	-0.007117
Waist to Hip Ratio	rs6867518	31669095	6e-11	457690	T	C	C	691	0.13803	0.1901	0.8493	0.008193
Waist to Hip Ratio	rs6908042	30575882	3e-09	660648	A	G	A	959	0.19158	-0.7682	0.4424	-0.02855
Waist to Hip Ratio	rs6918434	31669095	3e-15	457690	A	G	G	2244	0.44837	0.7306	0.4651	0.02185
Waist to Hip Ratio	rs6932767	30575882	1e-14	660648	G	T	T	708	0.14153	0.1498	0.8809	0.006264
Waist to Hip Ratio	rs693317	31669095	7e-10	457690	A	C	A	2258	0.45116	-0.6641	0.5067	-0.02004
Waist to Hip Ratio	rs6942027	31669095	1e-10	457690	T	A	T	1402	0.28022	-0.642	0.521	-0.02073
Waist to Hip Ratio	rs6971365	26426971	3e-08	252375	T	C	C	1132	0.22614	0.7715	0.4405	0.02777
Waist to Hip Ratio	rs6987036	31669095	3e-09	457690	G	C	C	2288	0.45717	1.3055	0.1918	0.0391
Waist to Hip Ratio	rs6997600	31669095	5e-10	457690	G	A	G	2324	0.46452	-0.9198	0.3578	-0.02692
Waist to Hip Ratio	rs7014168	30239722	1e-12	379501	G	A	A	834	0.16671	1.03	0.3031	0.0412
Waist to Hip Ratio	rs7020604	31669095	5e-10	457690	A	G	G	1879	0.3754	1.9477	0.05157	0.05983
Waist to Hip Ratio	rs703972	31669095	8e-12	457690	G	C	G	1828	0.36533	-2.4062	0.01619	-0.07225
Waist to Hip Ratio	rs704426	31669095	2e-16	457690	A	C	C	2370	0.47355	0.0892	0.9289	0.002665
Waist to Hip Ratio	rs7070749	31669095	3e-11	457690	G	A	A	1745	0.34878	0.2427	0.8083	0.007523
Waist to Hip Ratio	rs7091853	30575882	4e-09	660648	G	C	C	426	0.08517	0.5569	0.5776	0.02969
Waist to Hip Ratio	rs7094871	31669095	7e-12	457690	C	G	G	1760	0.35164	0.1856	0.8528	0.005773
Waist to Hip Ratio	rs711076	30239722	1e-11	315284	T	C	C	2218	0.44321	0.8615	0.389	0.02565
Waist to Hip Ratio	rs7114403	30575882	2e-12	660648	T	A	T	1351	0.26993	-1.1472	0.2514	-0.03735
Waist to Hip Ratio	rs711869	30575882	2e-25	660648	G	A	G	1918	0.3832	-0.7299	0.4655	-0.02251
Waist to Hip Ratio	rs7133378	30593698	8e-14	155961	G	A	G	2351	0.46988	-1.8009	0.07185	-0.05542
Waist to Hip Ratio	rs7173595	31669095	4e-12	457690	C	T	T	1102	0.22022	0.8294	0.407	0.02925
Waist to Hip Ratio	rs718314	30575882	7e-64	660648	A	G	A	1060	0.21192	-0.252	0.8011	-0.009212
Waist to Hip Ratio	rs7207306	31669095	1e-14	457690	C	T	C	1691	0.33784	-2.0323	0.04224	-0.06308
Waist to Hip Ratio	rs7211132	31669095	4e-11	457690	G	T	T	1569	0.3135	0.0776	0.9381	0.002439
Waist to Hip Ratio	rs7218457	31669095	2e-11	457690	A	G	A	1352	0.27017	-1.6998	0.0893	-0.05773
Waist to Hip Ratio	rs7219992	31669095	1e-09	457690	T	C	T	1934	0.38644	-1.7743	0.07615	-0.05353
Waist to Hip Ratio	rs7223448	31669095	1e-09	457690	T	C	T	736	0.14718	-0.3809	0.7033	-0.01527
Waist to Hip Ratio	rs7235010	30575882	8e-18	660648	G	A	A	1302	0.26011	0.2444	0.807	0.008412
Waist to Hip Ratio	rs7235891	30575882	7e-09	660648	T	C	C	1450	0.28975	0.3069	0.759	0.01007
Waist to Hip Ratio	rs7242873	30575882	2e-13	660648	A	G	G	783	0.15652	0.1407	0.8881	0.005862
Waist to Hip Ratio	rs7255303	31669095	4e-19	457690	C	G	G	2069	0.41342	2.2962	0.02175	0.0678
Waist to Hip Ratio	rs7258031	26426971	3e-14	252375	C	T	T	1628	0.32531	0.4235	0.672	0.01395
Waist to Hip Ratio	rs72641832	31669095	3e-23	457690	C	A	A	512	0.10226	0.976	0.3291	0.04681
Waist to Hip Ratio	rs7290364	31669095	3e-21	457690	C	T	C	53	0.01068	-0.1583	0.8742	-0.02291
Waist to Hip Ratio	rs73068448	31669095	1e-20	457690	C	T	T	155	0.0309	0.0605	0.9517	0.005596
Waist to Hip Ratio	rs7308214	31669095	2e-12	457690	T	A	A	1021	0.20405	0.2375	0.8123	0.008866
Waist to Hip Ratio	rs73094710	31669095	1e-09	457690	T	G	T	190	0.03793	-3.1879	0.001452	-0.2601
Waist to Hip Ratio	rs73197345	31669095	1e-09	457690	T	A	A	128	0.02557	0.3123	0.7548	0.02975
Waist to Hip Ratio	rs73229101	31669095	6e-09	457690	A	G	A	511	0.10219	-1.0517	0.293	-0.05221
Waist to Hip Ratio	rs7323466	31669095	6e-09	457690	T	C	C	1645	0.32875	0.5934	0.553	0.01964
Waist to Hip Ratio	rs7331776	31669095	1e-09	457690	G	A	A	997	0.1993	0.013	0.9897	0.000497
Waist to Hip Ratio	rs7350438	31669095	6e-10	457690	C	T	C	1091	0.21807	-0.5617	0.5744	-0.02002
Waist to Hip Ratio	rs73840240	31669095	1e-09	457690	A	C	C	723	0.14448	0.7415	0.4585	0.03185
Waist to Hip Ratio	rs7384722	31669095	5e-10	457690	G	A	G	2427	0.48502	-1.2749	0.2025	-0.03797
Waist to Hip Ratio	rs7395513	30239722	9e-27	379501	G	A	A	1322	0.26427	1.4658	0.1428	0.05341
Waist to Hip Ratio	rs7453836	31669095	4e-09	457690	T	A	A	2108	0.42127	1.5124	0.1306	0.04467
Waist to Hip Ratio	rs747249	30239722	1e-09	379501	A	G	G	1102	0.22014	0.6446	0.5193	0.02284
Waist to Hip Ratio	rs74918997	31669095	3e-10	457690	C	T	T	743	0.14845	0.6845	0.4937	0.02868
Waist to Hip Ratio	rs7492628	30575882	5e-08	663598	C	G	G	2321	0.46391	0.1209	0.9038	0.003643
Waist to Hip Ratio	rs7514450	31669095	2e-09	457690	C	T	T	1167	0.23324	0.703	0.4821	0.02426
Waist to Hip Ratio	rs7528013	31669095	1e-10	457690	T	C	C	1438	0.28731	0.9372	0.3488	0.03096
Waist to Hip Ratio	rs7530102	31669095	4e-09	457690	T	A	T	1685	0.33673	-0.6764	0.4989	-0.02119
Waist to Hip Ratio	rs757081	30239722	4e-10	315284	C	G	C	325	0.06486	-0.5299	0.5962	-0.03336
Waist to Hip Ratio	rs7585974	30239722	2e-13	379501	C	G	C	444	0.08866	-0.172	0.8634	-0.009099
Waist to Hip Ratio	rs7589318	30575882	2e-19	660648	G	A	A	699	0.1397	0.6634	0.5071	0.02836
Waist to Hip Ratio	rs7598674	28448500	3e-09	156653	G	A	G	2219	0.44345	-0.8734	0.3826	-0.02613
Waist to Hip Ratio	rs7612999	30575882	4e-11	660648	G	A	A	1942	0.3881	0.2317	0.8168	0.006851
Waist to Hip Ratio	rs7620260	31669095	2e-19	457690	A	G	A	1655	0.33071	-1.2575	0.2087	-0.04157
Waist to Hip Ratio	rs762705	31669095	4e-11	457690	A	C	C	1145	0.2288	0.4566	0.648	0.01628
Waist to Hip Ratio	rs76279925	31669095	1e-17	457690	C	A	A	1121	0.22403	0.1689	0.8659	0.006066
Waist to Hip Ratio	rs7630325	31669095	2e-10	457690	G	A	G	518	0.10356	-0.14	0.8887	-0.007335
Waist to Hip Ratio	rs76457207	31669095	6e-09	457690	A	G	A	79	0.01588	-1.422	0.1552	-0.1653
Waist to Hip Ratio	rs76613195	31669095	4e-12	457690	C	A	C	1219	0.24361	-0.312	0.7551	-0.01054
Waist to Hip Ratio	rs7680787	30575882	4e-15	660648	T	C	C	1809	0.36149	0.6341	0.5261	0.02008
Waist to Hip Ratio	rs7721054	31669095	3e-17	457690	T	C	T	1769	0.35353	-0.4496	0.653	-0.01434
Waist to Hip Ratio	rs7734060	31669095	4e-09	457690	T	G	G	285	0.05697	0.6443	0.5194	0.04201
Waist to Hip Ratio	rs7734592	31669095	4e-10	457690	T	G	G	882	0.17622	0.4313	0.6663	0.01669
Waist to Hip Ratio	rs7766444	31669095	8e-11	457690	A	C	C	538	0.10742	1.3759	0.169	0.06868
Waist to Hip Ratio	rs7766497	31669095	4e-09	457690	G	A	G	801	0.16007	-0.1944	0.8459	-0.008245
Waist to Hip Ratio	rs7800072	30575882	1e-13	660648	T	G	G	1857	0.3712	0.626	0.5314	0.01903
Waist to Hip Ratio	rs78219026	31669095	3e-09	457690	T	G	G	518	0.10347	0.3838	0.7011	0.01857
Waist to Hip Ratio	rs7823561	30575882	2e-13	660648	A	C	C	2234	0.44648	0.3066	0.7592	0.008925
Waist to Hip Ratio	rs7834111	30239722	1e-13	379501	T	C	C	1890	0.37767	1.1356	0.2562	0.03464
Waist to Hip Ratio	rs7858732	30239722	7e-09	379501	A	G	A	2235	0.44674	-0.8801	0.3789	-0.02785
Waist to Hip Ratio	rs7919055	30575882	5e-11	660648	T	C	C	436	0.08716	1.9812	0.04768	0.1046
Waist to Hip Ratio	rs7949333	31669095	8e-09	457690	C	T	T	1169	0.23364	0.7644	0.4447	0.02662
Waist to Hip Ratio	rs8030605	30575882	5e-08	663598	G	A	A	417	0.08331	0.2662	0.7901	0.01439
Waist to Hip Ratio	rs8036817	31669095	8e-10	457690	C	A	C	1516	0.303	-0.4988	0.618	-0.01621
Waist to Hip Ratio	rs8066695	31669095	5e-09	457690	T	C	T	1470	0.29384	-0.5915	0.5542	-0.01997
Waist to Hip Ratio	rs8074638	30239722	2e-11	379501	G	A	G	723	0.14453	-0.5241	0.6002	-0.02267
Waist to Hip Ratio	rs8078513	30239722	1e-12	379501	C	A	A	576	0.11502	0.7124	0.4763	0.0351
Waist to Hip Ratio	rs811458	31669095	6e-09	457690	T	C	C	1371	0.27404	1.2247	0.2208	0.03979
Waist to Hip Ratio	rs821107	30239722	1e-12	379501	A	C	A	2160	0.43167	-0.7006	0.4836	-0.02088
Waist to Hip Ratio	rs825498	31669095	2e-10	457690	A	G	G	1896	0.37888	0.9296	0.3527	0.03067
Waist to Hip Ratio	rs862051	31669095	8e-10	457690	C	T	T	2054	0.41051	2.2957	0.02178	0.06805
Waist to Hip Ratio	rs863750	30239722	6e-51	381152	T	C	T	2124	0.42438	0.5752	0.5652	0.01741
Waist to Hip Ratio	rs889512	28448500	3e-08	156653	C	G	C	340	0.06788	-0.8547	0.3928	-0.05422
Waist to Hip Ratio	rs890498	30239722	3e-15	379501	C	G	C	555	0.11096	-0.4218	0.6732	-0.02071
Waist to Hip Ratio	rs897453	30778226	1e-10	288492	C	T	C	628	0.12556	-0.2192	0.8265	-0.01034
Waist to Hip Ratio	rs903691	31669095	3e-09	457690	G	C	G	2055	0.41068	-0.5222	0.6016	-0.01577
Waist to Hip Ratio	rs910382	30575882	2e-25	660648	G	A	G	1423	0.28429	-1.0981	0.2723	-0.03637
Waist to Hip Ratio	rs919113	31669095	7e-09	457690	A	G	A	1460	0.2918	-1.7153	0.08641	-0.05928
Waist to Hip Ratio	rs929641	30239722	8e-14	697734	A	G	A	2312	0.46206	-0.3918	0.6953	-0.01174
Waist to Hip Ratio	rs9303471	31669095	2e-09	457690	A	C	A	1656	0.33091	-1.3079	0.191	-0.04212
Waist to Hip Ratio	rs9362097	30575882	1e-17	660648	G	A	G	1368	0.27338	-0.1508	0.8801	-0.005018
Waist to Hip Ratio	rs9375417	31669095	4e-10	457690	T	C	T	2210	0.4417	-0.2988	0.7651	-0.009143
Waist to Hip Ratio	rs9388766	30575882	1e-21	660648	T	C	C	2376	0.47482	0.5786	0.5629	0.01714
Waist to Hip Ratio	rs9415106	30239722	1e-12	379501	G	A	A	1020	0.20374	0.4482	0.6541	0.01616
Waist to Hip Ratio	rs9444166	31669095	1e-09	457690	A	C	A	1005	0.20074	-0.758	0.4485	-0.02847
Waist to Hip Ratio	rs9448944	31669095	3e-12	457690	T	G	T	1062	0.21225	-0.2244	0.8224	-0.008024
Waist to Hip Ratio	rs9449914	31669095	9e-10	457690	A	C	C	1924	0.38458	0.5882	0.5565	0.01772
Waist to Hip Ratio	rs951252	30239722	3e-27	315284	A	G	A	977	0.19523	-1.3765	0.1688	-0.05145
Waist to Hip Ratio	rs9583489	30575882	1e-17	660648	C	T	T	1451	0.29006	0.7802	0.4353	0.02601
Waist to Hip Ratio	rs976346	31669095	9e-13	457690	A	G	G	2446	0.48879	0.491	0.6235	0.01509
Waist to Hip Ratio	rs9789910	31669095	3e-10	457690	T	C	T	1468	0.29342	-0.0913	0.9272	-0.0032
Waist to Hip Ratio	rs9818312	31669095	7e-10	457690	T	C	T	531	0.10609	-0.6025	0.5469	-0.02943
Waist to Hip Ratio	rs982085	31669095	7e-10	457690	C	G	C	2173	0.43429	-0.1345	0.893	-0.003959
Waist to Hip Ratio	rs9848655	30239722	2e-15	379501	G	A	G	341	0.06824	-0.2326	0.8161	-0.01336
Waist to Hip Ratio	rs984877	28448500	1e-08	156653	G	A	A	1198	0.2395	0.1926	0.8473	0.006641
Waist to Hip Ratio	rs986512	30239722	2e-09	315284	G	A	G	669	0.1336	-0.419	0.6753	-0.01889
Waist to Hip Ratio	rs9865713	31669095	3e-09	457690	G	A	A	1732	0.3462	0.4729	0.6363	0.01456
Waist to Hip Ratio	rs988799	30239722	4e-10	379501	G	C	C	294	0.05882	1.7761	0.07585	0.1118
Waist to Hip Ratio	rs9896963	30575882	1e-09	660648	T	C	T	1489	0.29758	-0.0526	0.9581	-0.001657
Waist to Hip Ratio	rs9905182	31669095	6e-10	457690	T	A	A	477	0.09527	1.1134	0.2656	0.0594
Waist to Hip Ratio	rs991628	31669095	4e-13	457690	A	G	A	2107	0.42116	-0.5069	0.6123	-0.01497
Waist to Hip Ratio	rs997999	31669095	2e-11	457690	C	T	C	1500	0.2998	-1.0348	0.3009	-0.03313
Phenotype	: study phenotype
RSID	: study rsid
Ref.Study.Pubmed.ID	: ID in reference study
Ref. Study.P.value	: pvalue reported in reference study
Ref.Study.Sample	: sample for variant in reference
REF	: reference allele in reference study
ALT	: alternative allele in reference study
Increasing.Allele	: allele that increase phenotype
Allele.Count	: allele count in JHS
MAF	: minor allele frequency in JHS
Z.Score	: Z score in JHS GWAS
Study.P.Value	: JHS GWAS pvalue
Effect.Size	: effect size in JHS-GWAS
